# Supplementary material for: Physiological analysis and transcriptome sequencing reveal the effects of combined cold and drought on tomato leaf
Source: BMC Plant Biol. 2019 Aug 27;19:377. doi: 10.1186/s12870-019-1982-9 (PMC6712725; doi:10.1186/s12870-019-1982-9)
Supplement: Supplementary file 3 — Table S1. Reads overview of the RNA-seq data in tomato at control, cold, drought and their combination. Table S2. The detailed information of the 12 differentially expressed genes (DEGs) for qRT-PCR validation. Table S3. Differentially expressed genes (DEGs) involved in reactive oxygen species (ROS) in tomato at control, cold, drought and their combination. Table S4. Differentially expressed genes (DEGs) involved in signal transduction in tomato at control, cold, drought and their combination. Table S5. Differentially expressed genes (DEGs) involved in phytohormone signal transduction in tomato at control, cold, drought and their combination. Table S6. Differentially expressed genes (DEGs) involved in photosynthetic electron transport in tomato at control, cold, drought and their combination. Table S7. Primers for qRT-PCR validation of differentially expressed genes (DEGs). (XLSX 714 kb) [file 12870_2019_1982_MOESM3_ESM.xlsx]

## Sheet: Supplementary Table S1
Supplementary Table S1. Reads overview of the RNA-seq data in tomato at control, cold, drought and their combination
Sample	Total reads	Mapped reads			Unique mapped reads			Multiple map reads
		Number	Ratio		Number	Ratio		Number	Ratio
Control	5.01625e+07	46940075	0.9359		4.60035e+07	0.9173		936621	0.0186333
Cold	5.96305e+07	56053195	0.940033		5.504e+07	0.923033		1.01322e+06	0.017
Drought	5.75082e+07	53658303	0.933033		5.19167e+07	0.9029		1.74164e+06	0.0301667
Combined stress	5.43906e+07	5.03308e+07	0.9258		4.93745e+07	0.908233		956311	0.0176

## Sheet: Supplementary Table S2
Supplementary Table S2. The detailed information of the 12 differentially expressed genes (DEGs) for qRT-PCR validation
Number	ID	C-1	C-2	C-3	D-1	D-2	D-3	L-1	L-2	L-3	LD-1	LD-2	LD-3	COG_class	COG_class_annotation	GO_annotation	KEGG_annotation	KEGG_pathway_annotation	KOG_class	KOG_class_annotation	Pfam_annotation	Swiss-Prot_annotation	eggNOG_class	eggNOG_class_annotation	NR_annotation
1	Solyc12g099390.1	18.8036	18.524	24.5995	41.8298	37.0416	33.9636	55.4067	41.5238	38.4666	76.2529	52.5632	80.7385	--	--	Biological Process: signal transduction (GO:0007165);; Biological Process: cellular response to light stimulus (GO:0071482);;	--	--	--	--	Stress-induced protein Di19, C-terminal;; Drought induced 19 protein (Di19), zinc-binding	Protein DEHYDRATION-INDUCED 19 homolog 7 GN=K21P3.11 OS=Arabidopsis thaliana (Mouse-ear cress) PE=1 SV=2	S	Function unknown	PREDICTED: protein DEHYDRATION-INDUCED 19 homolog 4 [Solanum lycopersicum]
2	Solyc07g044840.2	185.919	175.307	147.187	178.332	173.088	180.881	330.135	341.315	373.714	423.033	348.582	446.944	[G]	Carbohydrate transport and metabolism	Molecular Function: phosphoglycerate mutase activity (GO:0004619);; Cellular Component: mitochondrial envelope (GO:0005740);; Cellular Component: cytosol (GO:0005829);; Cellular Component: plasma membrane (GO:0005886);; Biological Process: glycolytic process (GO:0006096);; Biological Process: response to cold (GO:0009409);; Cellular Component: chloroplast (GO:0009507);; Molecular Function: mangan…	K15633|0|sly:101248497|K15633 2,3-bisphosphoglycerate-independent phosphoglycerate mutase [EC:5.4.2.12] | (RefSeq) 2,3-bisphosphoglycerate-independent phosphoglycerate mutase	Glycolysis / Gluconeogenesis (ko00010);; Glycine, serine and threonine metabolism (ko00260);; Carbon metabolism (ko01200);; Biosynthesis of amino acids (ko01230)	[G]	Carbohydrate transport and metabolism	Metalloenzyme superfamily;; BPG-independent PGAM N-terminus (iPGM_N)	2,3-bisphosphoglycerate-independent phosphoglycerate mutase OS=Nicotiana tabacum (Common tobacco) PE=1 SV=1	G	Carbohydrate transport and metabolism	PREDICTED: 2,3-bisphosphoglycerate-independent phosphoglycerate mutase [Solanum lycopersicum]
3	Solyc02g077990.2	501.835	534.066	475.574	248.155	305.032	250.57	185.522	166.701	314.898	175.782	204.054	187.915	[J]	Translation, ribosomal structure and biogenesis	Molecular Function: RNA binding (GO:0003723);; Molecular Function: structural constituent of ribosome (GO:0003735);; Cellular Component: nucleus (GO:0005634);; Biological Process: translation (GO:0006412);; Biological Process: response to cold (GO:0009409);; Cellular Component: chloroplast thylakoid membrane (GO:0009535);; Cellular Component: chloroplast stroma (GO:0009570);; Cellular Component: …	K02988|1.58167e-167|sly:101255358|K02988 small subunit ribosomal protein S5 | (RefSeq) 30S ribosomal protein S5, chloroplastic	Ribosome (ko03010)	[J]	Translation, ribosomal structure and biogenesis	Ribosomal protein S5, C-terminal domain;; Ribosomal protein S5, N-terminal domain	30S ribosomal protein S5, chloroplastic (Precursor) GN=rps5 OS=Spinacia oleracea (Spinach) PE=1 SV=1	J	Translation, ribosomal structure and biogenesis	PREDICTED: 30S ribosomal protein S5, chloroplastic [Solanum lycopersicum]
4	Solyc05g052600.2	1146.21	1209.09	1062.39	586.821	804.032	598.986	194.789	158.396	374.578	150.31	176.151	103.575	[G]	Carbohydrate transport and metabolism	Biological Process: maltose metabolic process (GO:0000023);; Biological Process: MAPK cascade (GO:0000165);; Biological Process: sucrose biosynthetic process (GO:0005986);; Biological Process: pentose-phosphate shunt (GO:0006098);; Biological Process: rRNA processing (GO:0006364);; Biological Process: protein targeting to membrane (GO:0006612);; Biological Process: response to cold (GO:0009409);;…	K01100|0|sly:100316873|K01100 sedoheptulose-bisphosphatase [EC:3.1.3.37] | (RefSeq) SBPase; chloroplast sedoheptulose-1,7-bisphosphatase	Carbon fixation in photosynthetic organisms (ko00710);; Carbon metabolism (ko01200)	[G]	Carbohydrate transport and metabolism	Fructose-1-6-bisphosphatase	Sedoheptulose-1,7-bisphosphatase, chloroplastic (Precursor) OS=Spinacia oleracea (Spinach) PE=2 SV=1	G	Carbohydrate transport and metabolism	chloroplast sedoheptulose-1,7-bisphosphatase [Solanum lycopersicum]
5	Solyc09g011810.2	513.998	502.199	493.744	239.921	346.651	253.276	136.585	145.435	272.99	166.628	185.503	158.541	[G]	Carbohydrate transport and metabolism	Biological Process: maltose metabolic process (GO:0000023);; Biological Process: sucrose metabolic process (GO:0005985);; Biological Process: fructose metabolic process (GO:0006000);; Biological Process: pentose-phosphate shunt (GO:0006098);; Biological Process: rRNA processing (GO:0006364);; Biological Process: response to cold (GO:0009409);; Cellular Component: chloroplast stroma (GO:0009570);;…	K03841|0|sly:101260852|K03841 fructose-1,6-bisphosphatase I [EC:3.1.3.11] | (RefSeq) fructose-1,6-bisphosphatase, chloroplastic	Glycolysis / Gluconeogenesis (ko00010);; Pentose phosphate pathway (ko00030);; Fructose and mannose metabolism (ko00051);; Carbon fixation in photosynthetic organisms (ko00710);; Carbon metabolism (ko01200)	[G]	Carbohydrate transport and metabolism	Fructose-1-6-bisphosphatase	Fructose-1,6-bisphosphatase, chloroplastic (Precursor) GN=FBP OS=Pisum sativum (Garden pea) PE=1 SV=2	G	Carbohydrate transport and metabolism	PREDICTED: fructose-1,6-bisphosphatase, chloroplastic-like [Solanum lycopersicum]
6	Solyc09g009020.2	288.854	285.537	176.386	317.816	260.698	294.751	734.187	929.919	879.974	1459.7	971.169	1334.11	[G]	Carbohydrate transport and metabolism	Cellular Component: phosphopyruvate hydratase complex (GO:0000015);; Molecular Function: magnesium ion binding (GO:0000287);; Molecular Function: DNA binding (GO:0003677);; Molecular Function: phosphopyruvate hydratase activity (GO:0004634);; Molecular Function: copper ion binding (GO:0005507);; Cellular Component: nucleus (GO:0005634);; Cellular Component: mitochondrial envelope (GO:0005740);; C…	K01689|0|sly:544068|K01689 enolase [EC:4.2.1.11] | (RefSeq) PGH1, ER28; enolase	Glycolysis / Gluconeogenesis (ko00010);; Carbon metabolism (ko01200);; Biosynthesis of amino acids (ko01230);; RNA degradation (ko03018)	[G]	Carbohydrate transport and metabolism	Enolase, C-terminal TIM barrel domain;; Enolase, N-terminal domain;; Methylaspartate ammonia-lyase C-terminus	Enolase GN=PGH1 OS=Solanum lycopersicum (Tomato) PE=2 SV=1	G	Carbohydrate transport and metabolism	enolase [Solanum lycopersicum]
7	Solyc12g009600.1	340.029	376.881	336.822	109.07	155.17	113.728	24.116	17.1974	44.4451	19.614	21.3257	17.2064	--	--	Biological Process: pentose-phosphate shunt (GO:0006098);; Biological Process: rRNA processing (GO:0006364);; Biological Process: unsaturated fatty acid biosynthetic process (GO:0006636);; Biological Process: response to cold (GO:0009409);; Cellular Component: chloroplast thylakoid membrane (GO:0009535);; Cellular Component: chloroplast thylakoid lumen (GO:0009543);; Cellular Component: chloropla…	--	--	--	--	--	Thylakoid lumenal 16.5 kDa protein, chloroplastic (Precursor) GN=At4g02530 OS=Arabidopsis thaliana (Mouse-ear cress) PE=1 SV=3	S	Function unknown	PREDICTED: thylakoid lumenal 16.5 kDa protein, chloroplastic [Solanum lycopersicum]
8	Solyc06g051400.2	192.425	220.033	211.062	84.8293	127.016	103.558	40.2305	35.0865	79.1462	26.8709	37.1633	21.9483	[I]	Lipid transport and metabolism	Biological Process: unsaturated fatty acid biosynthetic process (GO:0006636);; Biological Process: response to cold (GO:0009409);; Molecular Function: oxidoreductase activity, acting on paired donors, with oxidation of a pair of donors resulting in the reduction of molecular oxygen to two molecules of water (GO:0016717);; Cellular Component: chloroplast membrane (GO:0031969);; Molecular Function:…	K10257|0|sly:544203|K10257 acyl-lipid omega-3 desaturase [EC:1.14.19.25 1.14.19.35 1.14.19.36] | (RefSeq) Fad7, FAD, LeFad7; omega-3 fatty acid desaturase	--	--	--	Domain of unknown function (DUF3474);; Fatty acid desaturase	Omega-3 fatty acid desaturase, chloroplastic (Precursor) GN=FAD7 OS=Sesamum indicum (Oriental sesame) PE=2 SV=1	I	Lipid transport and metabolism	omega-3 fatty acid desaturase [Solanum lycopersicum]
9	Solyc01g103100.2	101.007	111.696	88.4832	29.1858	41.2345	32.9177	57.3166	51.0022	84.1516	35.5965	35.6776	40.2667	[IQR]	Lipid transport and metabolism;; Secondary metabolites biosynthesis, transport and catabolism;; General function prediction only	Biological Process: very long-chain fatty acid metabolic process (GO:0000038);; Molecular Function: nucleotide binding (GO:0000166);; Molecular Function: 3-oxoacyl-[acyl-carrier-protein] reductase (NADPH) activity (GO:0004316);; Cellular Component: cytosol (GO:0005829);; Biological Process: folic acid-containing compound metabolic process (GO:0006760);; Biological Process: response to cold (GO:00…	--	--	[R]	General function prediction only	short chain dehydrogenase;; Enoyl-(Acyl carrier protein) reductase;; KR domain;; NAD dependent epimerase/dehydratase family	NADPH-dependent pterin aldehyde reductase {ECO:0000303|PubMed:17550420} OS=Arabidopsis thaliana (Mouse-ear cress) PE=1 SV=1	Q	Secondary metabolites biosynthesis, transport and catabolism	PREDICTED: carbonyl reductase family member 4 isoform X2 [Solanum lycopersicum]
10	Solyc01g028810.2	393.493	422.807	217.437	194.756	203.329	206.867	256.687	202.643	328.78	138.566	163.128	130.679	[O]	Posttranslational modification, protein turnover, chaperones	Molecular Function: ATP binding (GO:0005524);; Cellular Component: nucleolus (GO:0005730);; Cellular Component: mitochondrion (GO:0005739);; Cellular Component: plasma membrane (GO:0005886);; Biological Process: cell death (GO:0008219);; Biological Process: response to cold (GO:0009409);; Cellular Component: chloroplast stroma (GO:0009570);; Biological Process: systemic acquired resistance (GO:00…	K04077|0|sly:101253117|K04077 chaperonin GroEL | (RefSeq) ruBisCO large subunit-binding protein subunit beta, chloroplastic	RNA degradation (ko03018)	[O]	Posttranslational modification, protein turnover, chaperones	TCP-1/cpn60 chaperonin family	RuBisCO large subunit-binding protein subunit beta, chloroplastic (Precursor) OS=Pisum sativum (Garden pea) PE=1 SV=2	O	Posttranslational modification, protein turnover, chaperones	PREDICTED: ruBisCO large subunit-binding protein subunit beta, chloroplastic [Solanum lycopersicum]
11	Solyc11g069380.1	211.553	180.315	186.293	306.081	324.535	319.032	139.77	147.075	145.91	145.085	153.7	147.368	[I]	Lipid transport and metabolism	Biological Process: sulfur amino acid metabolic process (GO:0000096);; Biological Process: MAPK cascade (GO:0000165);; Molecular Function: iron ion binding (GO:0005506);; Biological Process: pentose-phosphate shunt (GO:0006098);; Biological Process: regulation of translation (GO:0006417);; Biological Process: glycine catabolic process (GO:0006546);; Biological Process: protein targeting to membra…	K03526|0|sly:543704|K03526 (E)-4-hydroxy-3-methylbut-2-enyl-diphosphate synthase [EC:1.17.7.1 1.17.7.3] | (RefSeq) HDS, GcpE; 4-hydroxy-3-methylbut-2-en-1-yl diphosphate synthase	Terpenoid backbone biosynthesis (ko00900)	--	--	GcpE protein	4-hydroxy-3-methylbut-2-en-1-yl diphosphate synthase, chloroplastic (Precursor) GN=MUP24.2 OS=Arabidopsis thaliana (Mouse-ear cress) PE=1 SV=1	H	Coenzyme transport and metabolism	GcpE [Solanum lycopersicum]
12	Solanum_lycopersicum_newGene_4540	103.407	120.622	89.8189	221.554	222.102	216.49	31.8621	31.5175	26.2144	48.1393	53.0483	37.3811	Cellular Component: integral component of membrane (GO:0016021);; Molecular Function: NAD(P)H oxidase activity (GO:0016174);; Biological Process: oxidation-reduction process (GO:0055114);;	--	--	[PQ]	Inorganic ion transport and metabolism;; Secondary metabolites biosynthesis, transport and catabolism	Ferric reductase NAD binding domain;; FAD-binding domain;; Ferric reductase like transmembrane component;; Oxidoreductase NAD-binding domain	Ferric reduction oxidase 5 OS=Arabidopsis thaliana OX=3702 GN=FRO5 PE=2 SV=1	U	Intracellular trafficking, secretion, and vesicular transport	PREDICTED: ferric reduction oxidase 4 [Solanum lycopersicum]

## Sheet: Supplementary Table S3
Supplementary Table S3. Differentially expressed genes (DEGs) involved in reactive oxygen species (ROS) in tomato at control, cold, drought and their combination
Comparisons	Number	ID	Gene name	FDR	log2FC	Regulated	COG_class	COG_class_annotation	GO_annotation	KEGG_annotation	KEGG_pathway_annotation	KOG_class	KOG_class_annotation	Pfam_annotation	Swiss_Prot_annotation	eggNOG_class	eggNOG_class_annotation	NR_annotation	GO_second_level_annotation
Control vs Cold	1	Solyc02g086050.2	Solyc02g086050.2	2.90956e-06	-1.75983	down	--	--	Biological Process: terpenoid metabolic process (GO:0006721);; Cellular Component: chloroplast part (GO:0044434);; Biological Process: response to stimulus (GO:0050896);; Biological Process: reactive oxygen species metabolic process (GO:0072593);;	--	--	--	--	Domain of unknown function (DUF4281)	--	S	Function unknown	PREDICTED: uncharacterized protein LOC101268051 [Solanum lycopersicum]	biological process: metabolic process (GO:0008152);; biological process: cellular process (GO:0009987);; biological process: single-organism process (GO:0044699);; cellular component: cell (GO:0005623);; cellular component: organelle (GO:0043226);; cellular component: organelle part (GO:0044422);; cellular component: cell part (GO:0044464);; biological process: response to stimulus (GO:0050896)
	2	Solyc02g078360.2	Solyc02g078360.2	1.49716e-06	1.29383	up	[O]	Posttranslational modification, protein turnover, chaperones	Biological Process: nuclear division (GO:0000280);; Cellular Component: cytosol (GO:0005829);; Biological Process: nucleolus organization (GO:0007000);; Molecular Function: electron carrier activity (GO:0009055);; Biological Process: response to heat (GO:0009408);; Biological Process: auxin polar transport (GO:0009926);; Molecular Function: protein disulfide oxidoreductase activity (GO:0015035);;…	--	--	[O]	Posttranslational modification, protein turnover, chaperones	Glutaredoxin;; Thioredoxin	Monothiol glutaredoxin-S17 GN=GRXS17 OS=Arabidopsis thaliana (Mouse-ear cress) PE=2 SV=1	O	Posttranslational modification, protein turnover, chaperones	PREDICTED: monothiol glutaredoxin-S17 [Solanum lycopersicum]	biological process: cellular process (GO:0009987);; biological process: cellular component organization or biogenesis (GO:0071840);; cellular component: cell (GO:0005623);; cellular component: cell part (GO:0044464);; molecular function: electron carrier activity (GO:0009055);; biological process: response to stimulus (GO:0050896);; biological process: single-organism process (GO:0044699);; biolo…
	3	Solyc12g070270.1	Solyc12g070270.1	7.00824e-08	-1.48006	down	[V]	Defense mechanisms	Biological Process: response to reactive oxygen species (GO:0000302);; Molecular Function: ATP binding (GO:0005524);; Biological Process: obsolete ATP catabolic process (GO:0006200);; Cellular Component: chloroplast envelope (GO:0009941);; Biological Process: response to iron ion (GO:0010039);; Biological Process: chlorophyll catabolic process (GO:0015996);; Cellular Component: integral component…	--	--	[U]	Intracellular trafficking, secretion, and vesicular transport	ABC transporter transmembrane region	ABC transporter B family member 26, chloroplastic (Precursor) OS=Arabidopsis thaliana (Mouse-ear cress) PE=2 SV=1	Q	Secondary metabolites biosynthesis, transport and catabolism	PREDICTED: ABC transporter B family member 26, chloroplastic [Solanum lycopersicum]	biological process: response to stimulus (GO:0050896);; molecular function: binding (GO:0005488);; cellular component: cell (GO:0005623);; cellular component: organelle (GO:0043226);; cellular component: organelle part (GO:0044422);; cellular component: cell part (GO:0044464);; biological process: metabolic process (GO:0008152);; biological process: cellular process (GO:0009987);; biological proc…
Control vs Drought	1	Solyc10g044550.1	Solyc10g044550.1	0.0197631	-1.61365	down	[C]	Energy production and conversion	Biological Process: MAPK cascade (GO:0000165);; Biological Process: response to reactive oxygen species (GO:0000302);; Cellular Component: mitochondrial proton-transporting ATP synthase, catalytic core (GO:0005754);; Biological Process: pentose-phosphate shunt (GO:0006098);; Biological Process: DNA-templated transcription, elongation (GO:0006354);; Biological Process: rRNA processing (GO:0006364)…	--	--	[C]	Energy production and conversion	ATP synthase subunit C	ATP synthase subunit c, chloroplastic {ECO:0000255|HAMAP-Rule:MF_01396} OS=Vitis vinifera (Grape) PE=3 SV=1	C	Energy production and conversion	ATP synthase CF0 subunit III protein (chloroplast) [Phoradendron serotinum]	biological process: metabolic process (GO:0008152);; biological process: cellular process (GO:0009987);; biological process: signaling (GO:0023052);; biological process: single-organism process (GO:0044699);; biological process: response to stimulus (GO:0050896);; biological process: biological regulation (GO:0065007);; cellular component: cell (GO:0005623);; cellular component: membrane (GO:0016…
Control vs Combined stress	1	Solyc02g086050.2	Solyc02g086050.2	2.76877e-05	-1.60115	down	--	--	Biological Process: terpenoid metabolic process (GO:0006721);; Cellular Component: chloroplast part (GO:0044434);; Biological Process: response to stimulus (GO:0050896);; Biological Process: reactive oxygen species metabolic process (GO:0072593);;	--	--	--	--	Domain of unknown function (DUF4281)	--	S	Function unknown	PREDICTED: uncharacterized protein LOC101268051 [Solanum lycopersicum]	biological process: metabolic process (GO:0008152);; biological process: cellular process (GO:0009987);; biological process: single-organism process (GO:0044699);; cellular component: cell (GO:0005623);; cellular component: organelle (GO:0043226);; cellular component: organelle part (GO:0044422);; cellular component: cell part (GO:0044464);; biological process: response to stimulus (GO:0050896)
	2	Solyc02g078360.2	Solyc02g078360.2	9.29328e-07	1.35197	up	[O]	Posttranslational modification, protein turnover, chaperones	Biological Process: nuclear division (GO:0000280);; Cellular Component: cytosol (GO:0005829);; Biological Process: nucleolus organization (GO:0007000);; Molecular Function: electron carrier activity (GO:0009055);; Biological Process: response to heat (GO:0009408);; Biological Process: auxin polar transport (GO:0009926);; Molecular Function: protein disulfide oxidoreductase activity (GO:0015035);;…	--	--	[O]	Posttranslational modification, protein turnover, chaperones	Glutaredoxin;; Thioredoxin	Monothiol glutaredoxin-S17 GN=GRXS17 OS=Arabidopsis thaliana (Mouse-ear cress) PE=2 SV=1	O	Posttranslational modification, protein turnover, chaperones	PREDICTED: monothiol glutaredoxin-S17 [Solanum lycopersicum]	biological process: cellular process (GO:0009987);; biological process: cellular component organization or biogenesis (GO:0071840);; cellular component: cell (GO:0005623);; cellular component: cell part (GO:0044464);; molecular function: electron carrier activity (GO:0009055);; biological process: response to stimulus (GO:0050896);; biological process: single-organism process (GO:0044699);; biolo…
	3	Solyc12g070270.1	Solyc12g070270.1	4.58361e-14	-2.10863	down	[V]	Defense mechanisms	Biological Process: response to reactive oxygen species (GO:0000302);; Molecular Function: ATP binding (GO:0005524);; Biological Process: obsolete ATP catabolic process (GO:0006200);; Cellular Component: chloroplast envelope (GO:0009941);; Biological Process: response to iron ion (GO:0010039);; Biological Process: chlorophyll catabolic process (GO:0015996);; Cellular Component: integral component…	--	--	[U]	Intracellular trafficking, secretion, and vesicular transport	ABC transporter transmembrane region	ABC transporter B family member 26, chloroplastic (Precursor) OS=Arabidopsis thaliana (Mouse-ear cress) PE=2 SV=1	Q	Secondary metabolites biosynthesis, transport and catabolism	PREDICTED: ABC transporter B family member 26, chloroplastic [Solanum lycopersicum]	biological process: response to stimulus (GO:0050896);; molecular function: binding (GO:0005488);; cellular component: cell (GO:0005623);; cellular component: organelle (GO:0043226);; cellular component: organelle part (GO:0044422);; cellular component: cell part (GO:0044464);; biological process: metabolic process (GO:0008152);; biological process: cellular process (GO:0009987);; biological proc…
Drought vs Combined stress	1	Solyc02g086050.2	Solyc02g086050.2	1.14741e-05	-1.44811	down	--	--	Biological Process: terpenoid metabolic process (GO:0006721);; Cellular Component: chloroplast part (GO:0044434);; Biological Process: response to stimulus (GO:0050896);; Biological Process: reactive oxygen species metabolic process (GO:0072593);;	--	--	--	--	Domain of unknown function (DUF4281)	--	S	Function unknown	PREDICTED: uncharacterized protein LOC101268051 [Solanum lycopersicum]	biological process: metabolic process (GO:0008152);; biological process: cellular process (GO:0009987);; biological process: single-organism process (GO:0044699);; cellular component: cell (GO:0005623);; cellular component: organelle (GO:0043226);; cellular component: organelle part (GO:0044422);; cellular component: cell part (GO:0044464);; biological process: response to stimulus (GO:0050896)
	2	Solyc10g044550.1	Solyc10g044550.1	0.0114195	3.18768	up	[C]	Energy production and conversion	Biological Process: MAPK cascade (GO:0000165);; Biological Process: response to reactive oxygen species (GO:0000302);; Cellular Component: mitochondrial proton-transporting ATP synthase, catalytic core (GO:0005754);; Biological Process: pentose-phosphate shunt (GO:0006098);; Biological Process: DNA-templated transcription, elongation (GO:0006354);; Biological Process: rRNA processing (GO:0006364)…	--	--	[C]	Energy production and conversion	ATP synthase subunit C	ATP synthase subunit c, chloroplastic {ECO:0000255|HAMAP-Rule:MF_01396} OS=Vitis vinifera (Grape) PE=3 SV=1	C	Energy production and conversion	ATP synthase CF0 subunit III protein (chloroplast) [Phoradendron serotinum]	biological process: metabolic process (GO:0008152);; biological process: cellular process (GO:0009987);; biological process: signaling (GO:0023052);; biological process: single-organism process (GO:0044699);; biological process: response to stimulus (GO:0050896);; biological process: biological regulation (GO:0065007);; cellular component: cell (GO:0005623);; cellular component: membrane (GO:0016…
	3	Solyc08g028860.1	Solyc08g028860.1	0.000884901	3.55098	up	[C]	Energy production and conversion	Biological Process: MAPK cascade (GO:0000165);; Biological Process: response to reactive oxygen species (GO:0000302);; Cellular Component: mitochondrial proton-transporting ATP synthase, catalytic core (GO:0005754);; Biological Process: pentose-phosphate shunt (GO:0006098);; Biological Process: DNA-templated transcription, elongation (GO:0006354);; Biological Process: rRNA processing (GO:0006364)…	K02110|1.25803e-41|vvi:4025116|K02110 F-type H+-transporting ATPase subunit c | (RefSeq) atpH, ViviCp008; ATPase III subunit	Oxidative phosphorylation (ko00190);; Photosynthesis (ko00195)	[C]	Energy production and conversion	ATP synthase subunit C	ATP synthase subunit c, chloroplastic {ECO:0000255|HAMAP-Rule:MF_01396} OS=Vitis vinifera (Grape) PE=3 SV=1	C	Energy production and conversion	ATP synthase CF0 subunit III (chloroplast) (chloroplast) [Pelargonium alternans]	biological process: metabolic process (GO:0008152);; biological process: cellular process (GO:0009987);; biological process: signaling (GO:0023052);; biological process: single-organism process (GO:0044699);; biological process: response to stimulus (GO:0050896);; biological process: biological regulation (GO:0065007);; cellular component: cell (GO:0005623);; cellular component: membrane (GO:0016…
	4	Solyc02g078360.2	Solyc02g078360.2	1.66852e-07	1.28626	up	[O]	Posttranslational modification, protein turnover, chaperones	Biological Process: nuclear division (GO:0000280);; Cellular Component: cytosol (GO:0005829);; Biological Process: nucleolus organization (GO:0007000);; Molecular Function: electron carrier activity (GO:0009055);; Biological Process: response to heat (GO:0009408);; Biological Process: auxin polar transport (GO:0009926);; Molecular Function: protein disulfide oxidoreductase activity (GO:0015035);;…	--	--	[O]	Posttranslational modification, protein turnover, chaperones	Glutaredoxin;; Thioredoxin	Monothiol glutaredoxin-S17 GN=GRXS17 OS=Arabidopsis thaliana (Mouse-ear cress) PE=2 SV=1	O	Posttranslational modification, protein turnover, chaperones	PREDICTED: monothiol glutaredoxin-S17 [Solanum lycopersicum]	biological process: cellular process (GO:0009987);; biological process: cellular component organization or biogenesis (GO:0071840);; cellular component: cell (GO:0005623);; cellular component: cell part (GO:0044464);; molecular function: electron carrier activity (GO:0009055);; biological process: response to stimulus (GO:0050896);; biological process: single-organism process (GO:0044699);; biolo…
	5	Solyc12g070270.1	Solyc12g070270.1	2.56543e-08	-1.3735	down	[V]	Defense mechanisms	Biological Process: response to reactive oxygen species (GO:0000302);; Molecular Function: ATP binding (GO:0005524);; Biological Process: obsolete ATP catabolic process (GO:0006200);; Cellular Component: chloroplast envelope (GO:0009941);; Biological Process: response to iron ion (GO:0010039);; Biological Process: chlorophyll catabolic process (GO:0015996);; Cellular Component: integral component…	--	--	[U]	Intracellular trafficking, secretion, and vesicular transport	ABC transporter transmembrane region	ABC transporter B family member 26, chloroplastic (Precursor) OS=Arabidopsis thaliana (Mouse-ear cress) PE=2 SV=1	Q	Secondary metabolites biosynthesis, transport and catabolism	PREDICTED: ABC transporter B family member 26, chloroplastic [Solanum lycopersicum]	biological process: response to stimulus (GO:0050896);; molecular function: binding (GO:0005488);; cellular component: cell (GO:0005623);; cellular component: organelle (GO:0043226);; cellular component: organelle part (GO:0044422);; cellular component: cell part (GO:0044464);; biological process: metabolic process (GO:0008152);; biological process: cellular process (GO:0009987);; biological proc…
Drought vs Cold	1	Solyc02g086050.2	Solyc02g086050.2	4.76504e-07	1.60841	up	--	--	Biological Process: terpenoid metabolic process (GO:0006721);; Cellular Component: chloroplast part (GO:0044434);; Biological Process: response to stimulus (GO:0050896);; Biological Process: reactive oxygen species metabolic process (GO:0072593);;	--	--	--	--	Domain of unknown function (DUF4281)	--	S	Function unknown	PREDICTED: uncharacterized protein LOC101268051 [Solanum lycopersicum]	biological process: metabolic process (GO:0008152);; biological process: cellular process (GO:0009987);; biological process: single-organism process (GO:0044699);; cellular component: cell (GO:0005623);; cellular component: organelle (GO:0043226);; cellular component: organelle part (GO:0044422);; cellular component: cell part (GO:0044464);; biological process: response to stimulus (GO:0050896)
	2	Solyc10g044550.1	Solyc10g044550.1	0.0024361	-2.13528	down	[C]	Energy production and conversion	Biological Process: MAPK cascade (GO:0000165);; Biological Process: response to reactive oxygen species (GO:0000302);; Cellular Component: mitochondrial proton-transporting ATP synthase, catalytic core (GO:0005754);; Biological Process: pentose-phosphate shunt (GO:0006098);; Biological Process: DNA-templated transcription, elongation (GO:0006354);; Biological Process: rRNA processing (GO:0006364)…	--	--	[C]	Energy production and conversion	ATP synthase subunit C	ATP synthase subunit c, chloroplastic {ECO:0000255|HAMAP-Rule:MF_01396} OS=Vitis vinifera (Grape) PE=3 SV=1	C	Energy production and conversion	ATP synthase CF0 subunit III protein (chloroplast) [Phoradendron serotinum]	biological process: metabolic process (GO:0008152);; biological process: cellular process (GO:0009987);; biological process: signaling (GO:0023052);; biological process: single-organism process (GO:0044699);; biological process: response to stimulus (GO:0050896);; biological process: biological regulation (GO:0065007);; cellular component: cell (GO:0005623);; cellular component: membrane (GO:0016…
	3	Solyc08g028860.1	Solyc08g028860.1	2.11114e-05	-2.55942	down	[C]	Energy production and conversion	Biological Process: MAPK cascade (GO:0000165);; Biological Process: response to reactive oxygen species (GO:0000302);; Cellular Component: mitochondrial proton-transporting ATP synthase, catalytic core (GO:0005754);; Biological Process: pentose-phosphate shunt (GO:0006098);; Biological Process: DNA-templated transcription, elongation (GO:0006354);; Biological Process: rRNA processing (GO:0006364)…	K02110|1.25803e-41|vvi:4025116|K02110 F-type H+-transporting ATPase subunit c | (RefSeq) atpH, ViviCp008; ATPase III subunit	Oxidative phosphorylation (ko00190);; Photosynthesis (ko00195)	[C]	Energy production and conversion	ATP synthase subunit C	ATP synthase subunit c, chloroplastic {ECO:0000255|HAMAP-Rule:MF_01396} OS=Vitis vinifera (Grape) PE=3 SV=1	C	Energy production and conversion	ATP synthase CF0 subunit III (chloroplast) (chloroplast) [Pelargonium alternans]	biological process: metabolic process (GO:0008152);; biological process: cellular process (GO:0009987);; biological process: signaling (GO:0023052);; biological process: single-organism process (GO:0044699);; biological process: response to stimulus (GO:0050896);; biological process: biological regulation (GO:0065007);; cellular component: cell (GO:0005623);; cellular component: membrane (GO:0016…
	4	Solyc02g078360.2	Solyc02g078360.2	4.41412e-07	-1.23053	down	[O]	Posttranslational modification, protein turnover, chaperones	Biological Process: nuclear division (GO:0000280);; Cellular Component: cytosol (GO:0005829);; Biological Process: nucleolus organization (GO:0007000);; Molecular Function: electron carrier activity (GO:0009055);; Biological Process: response to heat (GO:0009408);; Biological Process: auxin polar transport (GO:0009926);; Molecular Function: protein disulfide oxidoreductase activity (GO:0015035);;…	--	--	[O]	Posttranslational modification, protein turnover, chaperones	Glutaredoxin;; Thioredoxin	Monothiol glutaredoxin-S17 GN=GRXS17 OS=Arabidopsis thaliana (Mouse-ear cress) PE=2 SV=1	O	Posttranslational modification, protein turnover, chaperones	PREDICTED: monothiol glutaredoxin-S17 [Solanum lycopersicum]	biological process: cellular process (GO:0009987);; biological process: cellular component organization or biogenesis (GO:0071840);; cellular component: cell (GO:0005623);; cellular component: cell part (GO:0044464);; molecular function: electron carrier activity (GO:0009055);; biological process: response to stimulus (GO:0050896);; biological process: single-organism process (GO:0044699);; biolo…

## Sheet:  Supplementary Table S4
Supplementary Table S4. Differentially expressed genes (DEGs) involved in signal transduction in tomato at control, cold, drought and their combination
Comparisons	Number	ID	Gene name	FDR	log2FC	Regulated	COG_class	COG_class_annotation	GO_annotation	KEGG_annotation	KEGG_pathway_annotation	KOG_class	KOG_class_annotation	Pfam_annotation	Swiss_Prot_annotation	eggNOG_class	eggNOG_class_annotation	NR_annotation	GO_second_level_annotation
Control vs Cold	1	Solyc07g005640.2	Solyc07g005640.2	0.000618786	1.20318	up	[O]	Posttranslational modification, protein turnover, chaperones	Cellular Component: proteasome regulatory particle (GO:0005838);; Biological Process: intracellular signal transduction (GO:0035556);; Biological Process: DNA endoreduplication (GO:0042023);; Biological Process: proteasome-mediated ubiquitin-dependent protein catabolic process (GO:0043161);; Biological Process: proteasome assembly (GO:0043248);; Biological Process: regulation of unidimensional ce…	K06693|2.84597e-153|sly:101268879|K06693 26S proteasome non-ATPase regulatory subunit 9 | (RefSeq) 26S proteasome non-ATPase regulatory subunit 9	--	[O]	Posttranslational modification, protein turnover, chaperones	PDZ domain	--	O	Posttranslational modification, protein turnover, chaperones	PREDICTED: 26S proteasome non-ATPase regulatory subunit 9 isoform X2 [Solanum lycopersicum]	cellular component: cell (GO:0005623);; cellular component: macromolecular complex (GO:0032991);; cellular component: cell part (GO:0044464);; biological process: cellular process (GO:0009987);; biological process: signaling (GO:0023052);; biological process: single-organism process (GO:0044699);; biological process: response to stimulus (GO:0050896);; biological process: biological regulation (G…
	2	Solyc02g094570.2	Solyc02g094570.2	2.07586e-06	-2.38459	down	[RTKL]	General function prediction only;; Signal transduction mechanisms;; Transcription;; Replication, recombination and repair	Molecular Function: protein serine/threonine kinase activity (GO:0004674);; Molecular Function: protein tyrosine kinase activity (GO:0004713);; Molecular Function: ATP binding (GO:0005524);; Biological Process: protein phosphorylation (GO:0006468);;	--	--	[T]	Signal transduction mechanisms	Protein tyrosine kinase;; Protein kinase domain	Nodulation receptor kinase (Precursor) GN=NORK OS=Medicago truncatula (Barrel medic) PE=1 SV=2	T	Signal transduction mechanisms	PREDICTED: putative serine/threonine-protein kinase [Solanum lycopersicum]	molecular function: catalytic activity (GO:0003824);; biological process: metabolic process (GO:0008152);; biological process: cellular process (GO:0009987);; molecular function: binding (GO:0005488)
	3	Solyc10g081910.1	Solyc10g081910.1	1.53657e-13	-2.72442	down	[RTKL]	General function prediction only;; Signal transduction mechanisms;; Transcription;; Replication, recombination and repair	--	--	--	--	--	Protein tyrosine kinase;; Protein kinase domain;; Leucine rich repeat;; Leucine Rich repeats (2 copies);; Leucine Rich Repeat	Probable receptor protein kinase TMK1 (Precursor) GN=TMK1 OS=Arabidopsis thaliana (Mouse-ear cress) PE=1 SV=1	T	Signal transduction mechanisms	PREDICTED: probable receptor protein kinase TMK1 [Solanum lycopersicum]	--
	4	Solyc11g068520.1	Solyc11g068520.1	5.38014e-09	-1.71772	down	--	--	Cellular Component: intracellular (GO:0005622);; Biological Process: signal transduction (GO:0007165);;	--	--	[T]	Signal transduction mechanisms	RhoGAP domain;; P21-Rho-binding domain	Rho GTPase-activating protein 1 GN=ROPGAP1 OS=Arabidopsis thaliana (Mouse-ear cress) PE=2 SV=1	T	Signal transduction mechanisms	PREDICTED: rho GTPase-activating protein 5-like [Solanum lycopersicum]	cellular component: cell (GO:0005623);; cellular component: cell part (GO:0044464);; biological process: cellular process (GO:0009987);; biological process: biological regulation (GO:0065007)
	5	Solyc04g011670.2	Solyc04g011670.2	0.0069685	-1.1157	down	--	--	Molecular Function: transcription factor activity, sequence-specific DNA binding (GO:0003700);; Cellular Component: nucleus (GO:0005634);; Biological Process: regulation of transcription, DNA-templated (GO:0006355);; Molecular Function: sequence-specific DNA binding (GO:0043565);;	K14431|0|sly:101255681|K14431 transcription factor TGA | (RefSeq) TGACG-sequence-specific DNA-binding protein TGA-1A	Plant hormone signal transduction (ko04075)	--	--	Seed dormancy control;; bZIP transcription factor;; Basic region leucine zipper	TGACG-sequence-specific DNA-binding protein TGA-1A GN=TGA1A OS=Nicotiana tabacum (Common tobacco) PE=1 SV=1	K	Transcription	PREDICTED: TGACG-sequence-specific DNA-binding protein TGA-1A isoform X1 [Solanum lycopersicum]	molecular function: nucleic acid binding transcription factor activity (GO:0001071);; biological process: biological regulation (GO:0065007);; cellular component: cell (GO:0005623);; cellular component: organelle (GO:0043226);; cellular component: cell part (GO:0044464);; molecular function: binding (GO:0005488)
	6	Solyc01g005440.2	Solyc01g005440.2	1.99284e-06	-1.39215	down	--	--	--	K13464|0|sly:100191114|K13464 jasmonate ZIM domain-containing protein | (RefSeq) jasmonate ZIM-domain protein 3	Plant hormone signal transduction (ko04075)	--	--	tify domain;; Divergent CCT motif	Protein TIFY 6B GN=MEB5.8 OS=Arabidopsis thaliana (Mouse-ear cress) PE=1 SV=1	R	General function prediction only	jasmonate ZIM-domain protein 3 [Solanum lycopersicum]	--
	7	Solyc09g008020.2	Solyc09g008020.2	2.40879e-15	3.25359	up	--	--	--	--	--	[TO]	Signal transduction mechanisms;; Posttranslational modification, protein turnover, chaperones	OTU-like cysteine protease	--	OT	Posttranslational modification, protein turnover, chaperones;; Signal transduction mechanisms	PREDICTED: OTU domain-containing protein DDB_G0284757 [Solanum lycopersicum]	--
	8	Solyc06g082470.2	Solyc06g082470.2	0.00342886	1.18766	up	[RTKL]	General function prediction only;; Signal transduction mechanisms;; Transcription;; Replication, recombination and repair	Molecular Function: protein serine/threonine kinase activity (GO:0004674);; Molecular Function: ATP binding (GO:0005524);; Biological Process: protein phosphorylation (GO:0006468);; Biological Process: cellular response to extracellular stimulus (GO:0031668);; Biological Process: cellular response to stress (GO:0033554);;	K08867|0|sly:101246543|K08867 WNK lysine deficient protein kinase [EC:2.7.11.1] | (RefSeq) probable serine/threonine-protein kinase WNK4	--	[R]	General function prediction only	Protein kinase domain;; Protein tyrosine kinase	Probable serine/threonine-protein kinase WNK4 GN=WNK4 OS=Arabidopsis thaliana (Mouse-ear cress) PE=1 SV=1	T	Signal transduction mechanisms	PREDICTED: probable serine/threonine-protein kinase WNK4 isoform X1 [Solanum lycopersicum]	molecular function: catalytic activity (GO:0003824);; biological process: metabolic process (GO:0008152);; biological process: cellular process (GO:0009987);; molecular function: binding (GO:0005488);; biological process: response to stimulus (GO:0050896)
	9	Solyc01g006110.2	Solyc01g006110.2	3.1673e-05	1.12032	up	--	--	Cellular Component: cytosol (GO:0005829);; Molecular Function: protein phosphatase regulator activity (GO:0008601);; Biological Process: toxin catabolic process (GO:0009407);; Biological Process: regulation of signal transduction (GO:0009966);;	K17606|0|sot:102580983|K17606 immunoglobulin-binding protein 1 | (RefSeq) PP2A regulatory subunit TAP46	--	[T]	Signal transduction mechanisms	TAP42-like family	PP2A regulatory subunit TAP46 GN=TAP46 OS=Arabidopsis thaliana (Mouse-ear cress) PE=1 SV=2	T	Signal transduction mechanisms	PREDICTED: PP2A regulatory subunit TAP46 [Solanum lycopersicum]	cellular component: cell (GO:0005623);; cellular component: cell part (GO:0044464);; biological process: metabolic process (GO:0008152);; biological process: cellular process (GO:0009987);; biological process: single-organism process (GO:0044699);; biological process: response to stimulus (GO:0050896);; biological process: detoxification (GO:0098754);; biological process: biological regulation (G…
	10	Solyc10g005640.2	Solyc10g005640.2	0.0194515	-1.08491	down	[T]	Signal transduction mechanisms	--	--	--	[T]	Signal transduction mechanisms	Protein phosphatase 2C	Probable protein phosphatase 2C 6 GN=At1g16220 OS=Arabidopsis thaliana (Mouse-ear cress) PE=2 SV=1	T	Signal transduction mechanisms	PREDICTED: probable protein phosphatase 2C 6 [Solanum lycopersicum]	--
	11	Solyc03g121440.2	Solyc03g121440.2	4.45106e-09	-1.6302	down	[RTKL]	General function prediction only;; Signal transduction mechanisms;; Transcription;; Replication, recombination and repair	Molecular Function: protein tyrosine kinase activity (GO:0004713);; Molecular Function: ATP binding (GO:0005524);; Biological Process: protein phosphorylation (GO:0006468);;	--	--	[T]	Signal transduction mechanisms	Protein tyrosine kinase;; Protein kinase domain	Inactive protein kinase SELMODRAFT_444075 GN=SELMODRAFT_444075 OS=Selaginella moellendorffii (Spikemoss) PE=2 SV=1	T	Signal transduction mechanisms	PREDICTED: inactive protein kinase SELMODRAFT_444075 [Solanum lycopersicum]	molecular function: catalytic activity (GO:0003824);; biological process: metabolic process (GO:0008152);; biological process: cellular process (GO:0009987);; molecular function: binding (GO:0005488)
	12	Solyc07g053970.2	Solyc07g053970.2	1.3041e-11	-2.02441	down	--	--	Cellular Component: plant-type vacuole (GO:0000325);; Molecular Function: voltage-gated calcium channel activity (GO:0005245);; Molecular Function: calcium ion binding (GO:0005509);; Cellular Component: vacuolar membrane (GO:0005774);; Cellular Component: Golgi apparatus (GO:0005794);; Cellular Component: plasma membrane (GO:0005886);; Biological Process: membrane fusion (GO:0006944);; Biological…	K16900|0|sly:101244201|K16900 two pore calcium channel protein, plant | (RefSeq) two pore calcium channel protein 1B	--	[PT]	Inorganic ion transport and metabolism;; Signal transduction mechanisms	Ion transport protein;; EF-hand domain	Two pore calcium channel protein 1B GN=TPC1B OS=Nicotiana tabacum (Common tobacco) PE=2 SV=1	P	Inorganic ion transport and metabolism	PREDICTED: two pore calcium channel protein 1B [Solanum lycopersicum]	cellular component: cell (GO:0005623);; cellular component: organelle (GO:0043226);; cellular component: cell part (GO:0044464);; molecular function: transporter activity (GO:0005215);; biological process: localization (GO:0051179);; biological process: biological regulation (GO:0065007);; molecular function: binding (GO:0005488);; cellular component: membrane (GO:0016020);; cellular component: o…
	13	Solyc04g077780.2	Solyc04g077780.2	2.46265e-23	-2.88372	down	--	--	Molecular Function: transcription factor activity, sequence-specific DNA binding (GO:0003700);; Cellular Component: plasma membrane (GO:0005886);; Biological Process: regulation of transcription, DNA-templated (GO:0006355);; Biological Process: membrane fusion (GO:0006944);; Molecular Function: zinc ion binding (GO:0008270);; Molecular Function: actin filament binding (GO:0051015);; Biological Pr…	K09377|1.14896e-141|sly:101257855|K09377 cysteine and glycine-rich protein | (RefSeq) LIM domain-containing protein WLIM1	--	[TZ]	Signal transduction mechanisms;; Cytoskeleton	LIM domain	LIM domain-containing protein WLIM1 {ECO:0000305} OS=Arabidopsis thaliana (Mouse-ear cress) PE=1 SV=1	TZ	Signal transduction mechanisms;; Cytoskeleton	PREDICTED: LIM domain-containing protein WLIM1 [Solanum lycopersicum]	molecular function: nucleic acid binding transcription factor activity (GO:0001071);; biological process: biological regulation (GO:0065007);; cellular component: cell (GO:0005623);; cellular component: membrane (GO:0016020);; cellular component: cell part (GO:0044464);; molecular function: binding (GO:0005488);; biological process: cellular process (GO:0009987);; biological process: single-organ…
	14	Solyc09g015520.2	Solyc09g015520.2	0.0218744	-1.02086	down	[RTKL]	General function prediction only;; Signal transduction mechanisms;; Transcription;; Replication, recombination and repair	Molecular Function: transmembrane receptor protein tyrosine kinase activity (GO:0004714);; Molecular Function: ATP binding (GO:0005524);; Cellular Component: plasma membrane (GO:0005886);; Biological Process: protein phosphorylation (GO:0006468);; Cellular Component: integral component of membrane (GO:0016021);; Molecular Function: 2-alkenal reductase [NAD(P)] activity (GO:0032440);; Biological P…	--	--	--	--	Protein tyrosine kinase;; Protein kinase domain;; Leucine Rich repeats (2 copies);; Leucine rich repeat;; Leucine Rich Repeat;; Leucine Rich repeat;; Leucine rich repeat N-terminal domain;; Leucine rich repeat	Probably inactive leucine-rich repeat receptor-like protein kinase At3g28040 (Precursor) GN=At3g28040 OS=Arabidopsis thaliana (Mouse-ear cress) PE=2 SV=1	T	Signal transduction mechanisms	PREDICTED: probably inactive leucine-rich repeat receptor-like protein kinase At3g28040 [Solanum lycopersicum]	molecular function: catalytic activity (GO:0003824);; molecular function: signal transducer activity (GO:0004871);; molecular function: molecular transducer activity (GO:0060089);; biological process: metabolic process (GO:0008152);; biological process: cellular process (GO:0009987);; biological process: signaling (GO:0023052);; biological process: single-organism process (GO:0044699);; biologica…
	15	Solyc03g097940.2	Solyc03g097940.2	4.90384e-13	-3.64279	down	[R]	General function prediction only	Molecular Function: lysophospholipase activity (GO:0004622);; Molecular Function: voltage-gated potassium channel activity (GO:0005249);; Biological Process: potassium ion transport (GO:0006813);; Cellular Component: integral component of membrane (GO:0016021);; Biological Process: transmembrane transport (GO:0055085);;	--	--	[PT]	Inorganic ion transport and metabolism;; Signal transduction mechanisms	Ankyrin repeats (3 copies);; Ankyrin repeat;; Ankyrin repeats (many copies);; Ankyrin repeats (many copies);; Ankyrin repeat;; Cyclic nucleotide-binding domain;; Domain of unknown function (DUF3354);; Ion transport protein;; Ion channel	Potassium channel SKOR GN=SKOR OS=Arabidopsis thaliana (Mouse-ear cress) PE=1 SV=1	P	Inorganic ion transport and metabolism	PREDICTED: potassium channel SKOR-like [Solanum lycopersicum]	molecular function: catalytic activity (GO:0003824);; molecular function: transporter activity (GO:0005215);; biological process: cellular process (GO:0009987);; biological process: single-organism process (GO:0044699);; biological process: localization (GO:0051179);; biological process: biological regulation (GO:0065007);; cellular component: membrane (GO:0016020);; cellular component: membrane …
	16	Solyc09g064520.2	Solyc09g064520.2	0.00602915	-2.09525	down	[S]	Function unknown	Biological Process: MAPK cascade (GO:0000165);; Biological Process: response to molecule of bacterial origin (GO:0002237);; Molecular Function: MAP kinase activity (GO:0004707);; Molecular Function: ATP binding (GO:0005524);; Biological Process: protein phosphorylation (GO:0006468);; Biological Process: transmembrane receptor protein tyrosine kinase signaling pathway (GO:0007169);; Biological Pro…	--	--	--	--	Leucine Rich repeats (2 copies);; Protein kinase domain;; Protein tyrosine kinase;; Leucine rich repeat;; Leucine Rich Repeat;; Leucine Rich repeat;; Leucine rich repeat N-terminal domain;; Leucine rich repeat	Leucine-rich repeat receptor-like protein kinase PXL2 (Precursor) GN=PXL2 OS=Arabidopsis thaliana (Mouse-ear cress) PE=2 SV=1	T	Signal transduction mechanisms	PREDICTED: leucine-rich repeat receptor-like protein kinase PXL2 [Solanum lycopersicum]	biological process: metabolic process (GO:0008152);; biological process: cellular process (GO:0009987);; biological process: signaling (GO:0023052);; biological process: single-organism process (GO:0044699);; biological process: response to stimulus (GO:0050896);; biological process: biological regulation (GO:0065007);; molecular function: catalytic activity (GO:0003824);; molecular function: sig…
	17	Solyc08g078070.2	Solyc08g078070.2	7.39147e-21	3.03809	up	[R]	General function prediction only	Molecular Function: GTP binding (GO:0005525);; Cellular Component: vacuole (GO:0005773);; Cellular Component: plasma membrane (GO:0005886);; Biological Process: small GTPase mediated signal transduction (GO:0007264);; Biological Process: protein transport (GO:0015031);;	K07874|4.7025e-150|sot:102596483|K07874 Ras-related protein Rab-1A | (RefSeq) GTP-binding protein YPTM2	--	[TU]	Signal transduction mechanisms;; Intracellular trafficking, secretion, and vesicular transport	Ras family;; Miro-like protein;; ADP-ribosylation factor family;; Gtr1/RagA G protein conserved region;; Signal recognition particle receptor beta subunit;; Elongation factor Tu GTP binding domain;; 50S ribosome-binding GTPase	GTP-binding protein YPTM2 GN=YPTM2 OS=Zea mays (Maize) PE=2 SV=1	U	Intracellular trafficking, secretion, and vesicular transport	PREDICTED: GTP-binding protein YPTM2-like [Solanum tuberosum]	molecular function: binding (GO:0005488);; cellular component: cell (GO:0005623);; cellular component: organelle (GO:0043226);; cellular component: cell part (GO:0044464);; cellular component: membrane (GO:0016020);; biological process: cellular process (GO:0009987);; biological process: signaling (GO:0023052);; biological process: single-organism process (GO:0044699);; biological process: respon…
	18	Solyc01g094020.2	Solyc01g094020.2	5.39059e-11	-3.04383	down	[RTKL]	General function prediction only;; Signal transduction mechanisms;; Transcription;; Replication, recombination and repair	Molecular Function: nucleotide binding (GO:0000166);; Molecular Function: protein kinase activity (GO:0004672);;	--	--	[T]	Signal transduction mechanisms	Protein kinase domain;; Protein tyrosine kinase	Receptor-like serine/threonine-protein kinase At2g45590 GN=At2g45590 OS=Arabidopsis thaliana (Mouse-ear cress) PE=2 SV=1	T	Signal transduction mechanisms	PREDICTED: receptor-like serine/threonine-protein kinase At2g45590 [Solanum lycopersicum]	molecular function: binding (GO:0005488);; molecular function: catalytic activity (GO:0003824);; biological process: metabolic process (GO:0008152);; biological process: cellular process (GO:0009987)
	19	Solyc10g006690.2	Solyc10g006690.2	0.00699649	1.24239	up	--	--	--	--	--	--	--	S-locus glycoprotein family;; D-mannose binding lectin;; PAN-like domain	G-type lectin S-receptor-like serine/threonine-protein kinase At4g27290 (Precursor) GN=At4g27290 OS=Arabidopsis thaliana (Mouse-ear cress) PE=3 SV=4	T	Signal transduction mechanisms	PREDICTED: G-type lectin S-receptor-like serine/threonine-protein kinase At4g27290 [Sesamum indicum]	--
	20	Solyc08g078960.2	Solyc08g078960.2	1.83306e-05	1.19653	up	--	--	--	K20456|0|sly:101249395|K20456 oxysterol-binding protein 1 | (RefSeq) oxysterol-binding protein-related protein 2A	--	[I]	Lipid transport and metabolism	Oxysterol-binding protein	Oxysterol-binding protein-related protein 2A GN=ORP2A OS=Arabidopsis thaliana (Mouse-ear cress) PE=2 SV=1	T	Signal transduction mechanisms	PREDICTED: oxysterol-binding protein-related protein 2A isoform X1 [Solanum lycopersicum]	--
	21	Solyc09g013090.2	Solyc09g013090.2	0.0101565	-1.08265	down	--	--	--	--	--	[TO]	Signal transduction mechanisms;; Posttranslational modification, protein turnover, chaperones	OTU-like cysteine protease	OTU domain-containing protein At3g57810 GN=At3g57810 OS=Arabidopsis thaliana (Mouse-ear cress) PE=2 SV=1	S	Function unknown	PREDICTED: OTU domain-containing protein At3g57810 [Solanum lycopersicum]	--
	22	Solyc07g065860.2	Solyc07g065860.2	4.55589e-13	-5.24046	down	[S]	Function unknown	Molecular Function: protein serine/threonine kinase activity (GO:0004674);; Molecular Function: ATP binding (GO:0005524);; Cellular Component: plasma membrane (GO:0005886);; Biological Process: protein phosphorylation (GO:0006468);; Cellular Component: integral component of membrane (GO:0016021);;	--	--	--	--	Leucine Rich repeats (2 copies);; Protein kinase domain;; Leucine rich repeat;; Protein tyrosine kinase;; Leucine Rich Repeat;; Leucine Rich repeat;; Leucine rich repeat N-terminal domain;; Leucine rich repeat	Probable LRR receptor-like serine/threonine-protein kinase At4g26540 (Precursor) GN=At4g26540 OS=Arabidopsis thaliana (Mouse-ear cress) PE=2 SV=1	T	Signal transduction mechanisms	PREDICTED: probable LRR receptor-like serine/threonine-protein kinase At4g26540 [Solanum lycopersicum]	molecular function: catalytic activity (GO:0003824);; biological process: metabolic process (GO:0008152);; biological process: cellular process (GO:0009987);; molecular function: binding (GO:0005488);; cellular component: cell (GO:0005623);; cellular component: membrane (GO:0016020);; cellular component: cell part (GO:0044464);; cellular component: membrane part (GO:0044425)
	23	Solyc11g062430.1	Solyc11g062430.1	3.16259e-05	-1.26838	down	[O]	Posttranslational modification, protein turnover, chaperones	Biological Process: protein deneddylation (GO:0010388);;	K12176|0|sly:101258618|K12176 COP9 signalosome complex subunit 2 | (RefSeq) COP9 signalosome complex subunit 2	--	[OT]	Posttranslational modification, protein turnover, chaperones;; Signal transduction mechanisms	PCI domain;; COP9 signalosome, subunit CSN8	COP9 signalosome complex subunit 2 GN=T20P8.4 OS=Arabidopsis thaliana (Mouse-ear cress) PE=1 SV=1	OT	Posttranslational modification, protein turnover, chaperones;; Signal transduction mechanisms	PREDICTED: COP9 signalosome complex subunit 2 isoform X1 [Solanum lycopersicum]	--
	24	Solyc11g067070.1	Solyc11g067070.1	0.000607134	-1.1686	down	[RTKL]	General function prediction only;; Signal transduction mechanisms;; Transcription;; Replication, recombination and repair	Molecular Function: kinase activity (GO:0016301);;	--	--	[R]	General function prediction only	Protein kinase domain;; Protein tyrosine kinase	Serine/threonine-protein kinase KIPK GN=KIPK OS=Arabidopsis thaliana (Mouse-ear cress) PE=1 SV=1	T	Signal transduction mechanisms	PREDICTED: serine/threonine-protein kinase D6PK-like [Solanum lycopersicum]	molecular function: catalytic activity (GO:0003824)
	25	Solyc11g011350.1	Solyc11g011350.1	0.000331104	-1.8398	down	[S]	Function unknown	Biological Process: response to stimulus (GO:0050896);;	--	--	--	--	NB-ARC domain;; TIR domain;; Leucine Rich repeats (2 copies);; Leucine rich repeat;; Leucine Rich Repeat;; TIR domain;; Leucine rich repeat	TMV resistance protein N GN=N OS=Nicotiana glutinosa (Tobacco) PE=1 SV=1	T	Signal transduction mechanisms	PREDICTED: TMV resistance protein N-like isoform X1 [Solanum lycopersicum]	biological process: response to stimulus (GO:0050896)
	26	Solyc11g017300.1	Solyc11g017300.1	0.000163857	1.07517	up	[R]	General function prediction only	--	K09613|0|sly:543616|K09613 COP9 signalosome complex subunit 5 [EC:3.4.-.-] | (RefSeq) csn5; JAB	--	[OT]	Posttranslational modification, protein turnover, chaperones;; Signal transduction mechanisms	JAB1/Mov34/MPN/PAD-1 ubiquitin protease;; Prokaryotic homologs of the JAB domain	COP9 signalosome complex subunit 5b GN=F19G10.12 OS=Arabidopsis thaliana (Mouse-ear cress) PE=1 SV=2	O	Posttranslational modification, protein turnover, chaperones	CSN5 protein [Solanum lycopersicum]	--
	27	Solyc02g084010.1	Solyc02g084010.1	0.0017379	2.03609	up	--	--	--	K14488|2.40027e-72|sly:101256828|K14488 SAUR family protein | (RefSeq) auxin-induced protein 15A-like	Plant hormone signal transduction (ko04075)	--	--	Auxin responsive protein	Auxin-induced protein X10A OS=Glycine max (Soybean) PE=2 SV=1	S	Function unknown	PREDICTED: auxin-induced protein 15A-like [Solanum lycopersicum]	--
	28	Solyc09g064270.2	Solyc09g064270.2	0.000110064	-1.17074	down	[RTKL]	General function prediction only;; Signal transduction mechanisms;; Transcription;; Replication, recombination and repair	Molecular Function: protein serine/threonine kinase activity (GO:0004674);; Molecular Function: ATP binding (GO:0005524);; Biological Process: protein phosphorylation (GO:0006468);;	--	--	[T]	Signal transduction mechanisms	Protein tyrosine kinase;; Protein kinase domain	Receptor-like serine/threonine-protein kinase ALE2 (Precursor) GN=ALE2 OS=Arabidopsis thaliana (Mouse-ear cress) PE=1 SV=1	T	Signal transduction mechanisms	PREDICTED: receptor-like serine/threonine-protein kinase ALE2 [Solanum lycopersicum]	molecular function: catalytic activity (GO:0003824);; biological process: metabolic process (GO:0008152);; biological process: cellular process (GO:0009987);; molecular function: binding (GO:0005488)
	29	Solyc11g011120.1	Solyc11g011120.1	0.000171074	1.1431	up	--	--	Molecular Function: carboxylic ester hydrolase activity (GO:0004091);; Molecular Function: triglyceride lipase activity (GO:0004806);; Biological Process: lipid catabolic process (GO:0016042);;	--	--	[IOT]	Lipid transport and metabolism;; Posttranslational modification, protein turnover, chaperones;; Signal transduction mechanisms	Lipase (class 3);; Lipase 3 N-terminal region	--	IOT	Lipid transport and metabolism;; Posttranslational modification, protein turnover, chaperones;; Signal transduction mechanisms	PREDICTED: uncharacterized protein LOC101256054 [Solanum lycopersicum]	molecular function: catalytic activity (GO:0003824);; biological process: metabolic process (GO:0008152);; biological process: single-organism process (GO:0044699)
	30	Solyc10g075070.1	Solyc10g075070.1	6.38589e-10	1.65833	up	--	--	Biological Process: lipid transport (GO:0006869);; Biological Process: response to stress (GO:0006950);; Molecular Function: lipid binding (GO:0008289);;	--	--	--	--	Protease inhibitor/seed storage/LTP family;; Probable lipid transfer	Non-specific lipid-transfer protein 2 (Precursor) OS=Nicotiana tabacum (Common tobacco) PE=3 SV=1	T	Signal transduction mechanisms	PREDICTED: non-specific lipid-transfer protein 2 [Solanum lycopersicum]	biological process: single-organism process (GO:0044699);; biological process: localization (GO:0051179);; biological process: response to stimulus (GO:0050896);; molecular function: binding (GO:0005488)
	31	Solyc01g110570.2	Solyc01g110570.2	2.46759e-12	-6.72028	down	--	--	--	K14488|1.12663e-73|sly:101251725|K14488 SAUR family protein | (RefSeq) auxin-induced protein 15A-like	Plant hormone signal transduction (ko04075)	--	--	Auxin responsive protein	Auxin-induced protein 15A OS=Glycine max (Soybean) PE=2 SV=1	S	Function unknown	PREDICTED: auxin-induced protein 15A-like [Solanum lycopersicum]	--
	32	Solyc08g007760.2	Solyc08g007760.2	0.00414546	-1.11105	down	--	--	--	K20100|0|sly:101247143|K20100 YTH domain-containing protein 1 | (RefSeq) uncharacterized LOC101247143	--	[TA]	Signal transduction mechanisms;; RNA processing and modification	YT521-B-like domain	Zinc finger CCCH domain-containing protein 45 OS=Oryza sativa subsp. japonica (Rice) PE=3 SV=1	AT	RNA processing and modification;; Signal transduction mechanisms	PREDICTED: uncharacterized protein LOC101247143 isoform X1 [Solanum lycopersicum]	--
	33	Solyc01g094960.2	Solyc01g094960.2	0.000289075	1.02158	up	[RTKL]	General function prediction only;; Signal transduction mechanisms;; Transcription;; Replication, recombination and repair	Biological Process: MAPK cascade (GO:0000165);; Molecular Function: MAP kinase activity (GO:0004707);; Molecular Function: ATP binding (GO:0005524);; Cellular Component: nucleus (GO:0005634);; Cellular Component: cytoplasm (GO:0005737);; Biological Process: protein phosphorylation (GO:0006468);; Biological Process: hyperosmotic response (GO:0006972);; Biological Process: response to cold (GO:0009…	K20600|0|tcc:TCM_005280|K20600 mitogen-activated protein kinase 4 [EC:2.7.11.24] | (RefSeq) MAP kinase 4	--	[T]	Signal transduction mechanisms	Protein kinase domain;; Protein tyrosine kinase;; Kinase-like	Mitogen-activated protein kinase homolog MMK2 GN=MMK2 OS=Medicago sativa (Alfalfa) PE=2 SV=1	T	Signal transduction mechanisms	PREDICTED: mitogen-activated protein kinase 5 isoform X1 [Solanum lycopersicum]	biological process: metabolic process (GO:0008152);; biological process: cellular process (GO:0009987);; biological process: signaling (GO:0023052);; biological process: single-organism process (GO:0044699);; biological process: response to stimulus (GO:0050896);; biological process: biological regulation (GO:0065007);; molecular function: catalytic activity (GO:0003824);; molecular function: sig…
	34	Solyc08g016670.2	Solyc08g016670.2	3.68663e-06	1.29425	up	--	--	Cellular Component: plasma membrane (GO:0005886);; Biological Process: protein folding (GO:0006457);; Biological Process: response to heat (GO:0009408);; Biological Process: response to high light intensity (GO:0009644);; Biological Process: response to endoplasmic reticulum stress (GO:0034976);; Biological Process: response to hydrogen peroxide (GO:0042542);;	K04507|6.22639e-148|sly:101267627|K04507 calcyclin binding protein | (RefSeq) calcyclin-binding protein-like	--	[T]	Signal transduction mechanisms	CS domain;; SGS domain;; Siah interacting protein, N terminal	--	T	Signal transduction mechanisms	PREDICTED: calcyclin-binding protein-like [Solanum lycopersicum]	cellular component: cell (GO:0005623);; cellular component: membrane (GO:0016020);; cellular component: cell part (GO:0044464);; biological process: cellular process (GO:0009987);; biological process: response to stimulus (GO:0050896)
	35	Solyc04g050170.2	Solyc04g050170.2	0.00108635	-5.1322	down	[RTKL]	General function prediction only;; Signal transduction mechanisms;; Transcription;; Replication, recombination and repair	Molecular Function: protein serine/threonine kinase activity (GO:0004674);; Molecular Function: ATP binding (GO:0005524);; Biological Process: protein phosphorylation (GO:0006468);; Cellular Component: integral component of membrane (GO:0016021);;	--	--	--	--	Leucine Rich repeats (2 copies);; Protein kinase domain;; Protein tyrosine kinase;; Leucine rich repeat;; Leucine Rich Repeat;; Leucine Rich repeat;; Leucine rich repeat N-terminal domain;; Leucine rich repeat	Leucine-rich repeat receptor-like protein kinase PXL1 (Precursor) GN=PXL1 OS=Arabidopsis thaliana (Mouse-ear cress) PE=2 SV=1	T	Signal transduction mechanisms	PREDICTED: leucine-rich repeat receptor-like protein kinase PXL1 [Solanum lycopersicum]	molecular function: catalytic activity (GO:0003824);; biological process: metabolic process (GO:0008152);; biological process: cellular process (GO:0009987);; molecular function: binding (GO:0005488);; cellular component: membrane (GO:0016020);; cellular component: membrane part (GO:0044425)
	36	Solyc08g079750.2	Solyc08g079750.2	6.15924e-10	-1.77152	down	[E]	Amino acid transport and metabolism	Biological Process: biosynthetic process (GO:0009058);; Molecular Function: lyase activity (GO:0016829);;	K14270|0|sly:101257494|K14270 aminotransferase | (RefSeq) probable aminotransferase ACS10	--	[T]	Signal transduction mechanisms	Aminotransferase class I and II	Probable aminotransferase ACS10 GN=ACS10 OS=Arabidopsis thaliana (Mouse-ear cress) PE=1 SV=1	T	Signal transduction mechanisms	PREDICTED: probable aminotransferase ACS10 isoform X2 [Solanum lycopersicum]	biological process: metabolic process (GO:0008152);; molecular function: catalytic activity (GO:0003824)
	37	Solyc02g071860.2	Solyc02g071860.2	1.59449e-06	-1.64859	down	[RTKL]	General function prediction only;; Signal transduction mechanisms;; Transcription;; Replication, recombination and repair	--	--	--	--	--	Protein kinase domain;; Protein tyrosine kinase;; Di-glucose binding within endoplasmic reticulum;; Leucine rich repeat;; Leucine Rich repeats (2 copies);; Leucine Rich Repeat	Probable LRR receptor-like serine/threonine-protein kinase At1g07650 (Precursor) GN=At1g07650 OS=Arabidopsis thaliana (Mouse-ear cress) PE=1 SV=1	T	Signal transduction mechanisms	PREDICTED: probable LRR receptor-like serine/threonine-protein kinase At1g07650 [Solanum lycopersicum]	--
	38	Solyc05g051050.2	Solyc05g051050.2	0.00105824	1.44358	up	[RTKL]	General function prediction only;; Signal transduction mechanisms;; Transcription;; Replication, recombination and repair	Molecular Function: protein serine/threonine kinase activity (GO:0004674);; Molecular Function: ATP binding (GO:0005524);; Biological Process: protein phosphorylation (GO:0006468);;	--	--	[G]	Carbohydrate transport and metabolism	Protein kinase domain;; Protein tyrosine kinase	Shaggy-related protein kinase theta GN=ASK8 OS=Arabidopsis thaliana (Mouse-ear cress) PE=2 SV=3	T	Signal transduction mechanisms	PREDICTED: shaggy-related protein kinase epsilon [Solanum lycopersicum]	molecular function: catalytic activity (GO:0003824);; biological process: metabolic process (GO:0008152);; biological process: cellular process (GO:0009987);; molecular function: binding (GO:0005488)
	39	Solyc03g114310.2	Solyc03g114310.2	0.00460452	-2.31934	down	[RTKL]	General function prediction only;; Signal transduction mechanisms;; Transcription;; Replication, recombination and repair	Molecular Function: protein serine/threonine kinase activity (GO:0004674);; Molecular Function: ATP binding (GO:0005524);; Biological Process: protein phosphorylation (GO:0006468);;	--	--	[T]	Signal transduction mechanisms	Protein tyrosine kinase;; Protein kinase domain;; Kinase-like	Serine/threonine-protein kinase HT1 GN=HT1 OS=Arabidopsis thaliana (Mouse-ear cress) PE=1 SV=1	T	Signal transduction mechanisms	PREDICTED: serine/threonine-protein kinase HT1-like [Solanum lycopersicum]	molecular function: catalytic activity (GO:0003824);; biological process: metabolic process (GO:0008152);; biological process: cellular process (GO:0009987);; molecular function: binding (GO:0005488)
	40	Solyc06g048620.2	Solyc06g048620.2	9.48464e-05	-2.28146	down	[RTKL]	General function prediction only;; Signal transduction mechanisms;; Transcription;; Replication, recombination and repair	Molecular Function: G-protein coupled receptor kinase activity (GO:0004703);; Molecular Function: ATP binding (GO:0005524);; Biological Process: protein phosphorylation (GO:0006468);; Cellular Component: integral component of membrane (GO:0016021);; Molecular Function: 2-alkenal reductase [NAD(P)] activity (GO:0032440);; Biological Process: oxidation-reduction process (GO:0055114);;	--	--	--	--	Leucine rich repeat;; Protein tyrosine kinase;; Protein kinase domain;; Leucine Rich repeats (2 copies);; Leucine Rich Repeat;; Leucine Rich repeat;; Leucine rich repeat N-terminal domain;; Leucine rich repeat	Probably inactive leucine-rich repeat receptor-like protein kinase At3g28040 (Precursor) GN=At3g28040 OS=Arabidopsis thaliana (Mouse-ear cress) PE=2 SV=1	T	Signal transduction mechanisms	PREDICTED: probably inactive leucine-rich repeat receptor-like protein kinase At3g28040 [Solanum lycopersicum]	molecular function: catalytic activity (GO:0003824);; biological process: metabolic process (GO:0008152);; biological process: cellular process (GO:0009987);; molecular function: binding (GO:0005488);; cellular component: membrane (GO:0016020);; cellular component: membrane part (GO:0044425);; biological process: single-organism process (GO:0044699)
	41	Solyc05g007480.1	Solyc05g007480.1	3.16969e-06	-3.05463	down	--	--	Molecular Function: kinase activity (GO:0016301);; Biological Process: phosphorylation (GO:0016310);;	--	--	--	--	--	Protein PHYTOCHROME KINASE SUBSTRATE 1 GN=PKS1 OS=Arabidopsis thaliana (Mouse-ear cress) PE=1 SV=2	T	Signal transduction mechanisms	PREDICTED: protein PHYTOCHROME KINASE SUBSTRATE 1-like [Solanum lycopersicum]	molecular function: catalytic activity (GO:0003824);; biological process: metabolic process (GO:0008152);; biological process: cellular process (GO:0009987)
	42	Solyc05g055740.2	Solyc05g055740.2	6.97409e-12	-3.62537	down	--	--	--	K18045|7.86638e-133|sly:101261120|K18045 tyrosine-protein phosphatase SIW14 [EC:3.1.3.48] | (RefSeq) probable tyrosine-protein phosphatase At1g05000	--	[V]	Defense mechanisms	Tyrosine phosphatase family;; Tyrosine phosphatase family	Probable tyrosine-protein phosphatase At1g05000 GN=At1g05000 OS=Arabidopsis thaliana (Mouse-ear cress) PE=1 SV=1	T	Signal transduction mechanisms	PREDICTED: probable tyrosine-protein phosphatase At1g05000 [Solanum lycopersicum]	--
	43	Solyc12g088820.1	Solyc12g088820.1	0.000596926	1.06116	up	[RTKL]	General function prediction only;; Signal transduction mechanisms;; Transcription;; Replication, recombination and repair	--	K08790|0|sly:101263886|K08790 serine/threonine kinase 38 [EC:2.7.11.1] | (RefSeq) serine/threonine-protein kinase 38-like	--	[R]	General function prediction only	Protein kinase domain;; Protein tyrosine kinase;; Protein kinase C terminal domain	Probable serine/threonine protein kinase IREH1 {ECO:0000305} OS=Arabidopsis thaliana (Mouse-ear cress) PE=1 SV=1	T	Signal transduction mechanisms	PREDICTED: serine/threonine-protein kinase 38-like [Solanum lycopersicum]	--
	44	Solyc09g065610.1	Solyc09g065610.1	8.44669e-10	2.42821	up	[R]	General function prediction only	Biological Process: brassinosteroid mediated signaling pathway (GO:0009742);; Biological Process: unidimensional cell growth (GO:0009826);; Cellular Component: integral component of membrane (GO:0016021);;	K06890|4.513e-33|sly:101265367|K06890 uncharacterized protein | (RefSeq) BI1-like protein	--	[T]	Signal transduction mechanisms	Inhibitor of apoptosis-promoting Bax1	BI1-like protein GN=At4g15470 OS=Arabidopsis thaliana (Mouse-ear cress) PE=2 SV=1	T	Signal transduction mechanisms	PREDICTED: BI1-like protein [Solanum lycopersicum]	biological process: cellular process (GO:0009987);; biological process: signaling (GO:0023052);; biological process: single-organism process (GO:0044699);; biological process: response to stimulus (GO:0050896);; biological process: biological regulation (GO:0065007);; biological process: developmental process (GO:0032502);; biological process: growth (GO:0040007);; biological process: cellular co…
	45	Solyc05g013280.2	Solyc05g013280.2	2.2813e-07	-1.39591	down	--	--	Biological Process: defense response (GO:0006952);; Molecular Function: ADP binding (GO:0043531);;	K13453|0|sly:101263413|K13453 disease resistance protein | (RefSeq) PRF; disease resistance protein PRF	--	[T]	Signal transduction mechanisms	NB-ARC domain;; Protein of unknown function (DUF3542);; AAA domain	Putative late blight resistance protein homolog R1B-12 GN=R1B-12 OS=Solanum demissum (Wild potato) PE=3 SV=2	R	General function prediction only	PREDICTED: putative late blight resistance protein homolog R1A-4 isoform X1 [Solanum lycopersicum]	biological process: response to stimulus (GO:0050896);; molecular function: binding (GO:0005488)
	46	Solyc06g053260.1	Solyc06g053260.1	6.0248e-23	3.91943	up	--	--	--	K14488|1.79406e-61|sly:101055583|K14488 SAUR family protein | (RefSeq) small auxin-up protein 58	Plant hormone signal transduction (ko04075)	--	--	Auxin responsive protein	Indole-3-acetic acid-induced protein ARG7 GN=ARG7 OS=Vigna radiata var. radiata (Mung bean) PE=2 SV=1	S	Function unknown	small auxin-up protein 58 [Solanum lycopersicum]	--
	47	Solyc12g014350.1	Solyc12g014350.1	2.29639e-09	-1.61496	down	[RTKL]	General function prediction only;; Signal transduction mechanisms;; Transcription;; Replication, recombination and repair	Molecular Function: protein kinase activity (GO:0004672);;	--	--	--	--	Protein tyrosine kinase;; Di-glucose binding within endoplasmic reticulum;; Protein kinase domain;; Leucine Rich repeats (2 copies);; Leucine rich repeat;; Leucine Rich Repeat	Probable LRR receptor-like serine/threonine-protein kinase At1g53430 (Precursor) GN=At1g53430 OS=Arabidopsis thaliana (Mouse-ear cress) PE=1 SV=1	T	Signal transduction mechanisms	PREDICTED: probable LRR receptor-like serine/threonine-protein kinase At1g53430 isoform X1 [Solanum lycopersicum]	molecular function: catalytic activity (GO:0003824);; biological process: metabolic process (GO:0008152);; biological process: cellular process (GO:0009987)
	48	Solyc04g072570.2	Solyc04g072570.2	1.30938e-08	-2.02124	down	[RTKL]	General function prediction only;; Signal transduction mechanisms;; Transcription;; Replication, recombination and repair	Molecular Function: transmembrane receptor protein serine/threonine kinase activity (GO:0004675);; Molecular Function: ATP binding (GO:0005524);; Cellular Component: plasma membrane (GO:0005886);; Biological Process: protein phosphorylation (GO:0006468);; Biological Process: Golgi organization (GO:0007030);; Biological Process: transmembrane receptor protein serine/threonine kinase signaling path…	K13418|0|sly:100736530|K13418 somatic embryogenesis receptor kinase 1 [EC:2.7.10.1 2.7.11.1] | (RefSeq) SERK1; somatic embryogenesis receptor kinase 1	--	--	--	Protein kinase domain;; Protein tyrosine kinase;; Leucine Rich repeats (2 copies);; Leucine rich repeat N-terminal domain;; Leucine rich repeat;; Leucine Rich Repeat;; Leucine Rich repeat;; Leucine rich repeat	Somatic embryogenesis receptor kinase 2 (Precursor) GN=SERK2 OS=Arabidopsis thaliana (Mouse-ear cress) PE=1 SV=1	T	Signal transduction mechanisms	somatic embryogenesis receptor kinase 1 [Solanum lycopersicum]	molecular function: catalytic activity (GO:0003824);; molecular function: signal transducer activity (GO:0004871);; molecular function: molecular transducer activity (GO:0060089);; biological process: metabolic process (GO:0008152);; biological process: cellular process (GO:0009987);; biological process: signaling (GO:0023052);; biological process: single-organism process (GO:0044699);; biologica…
	49	Solyc04g014650.2	Solyc04g014650.2	0.00098992	-2.18387	down	[RTKL]	General function prediction only;; Signal transduction mechanisms;; Transcription;; Replication, recombination and repair	--	--	--	--	--	Protein kinase domain;; Protein tyrosine kinase;; Leucine Rich repeats (2 copies);; Leucine rich repeat;; Leucine Rich Repeat;; Leucine Rich repeat;; Leucine rich repeat	Probable LRR receptor-like serine/threonine-protein kinase At3g47570 (Precursor) GN=At3g47570 OS=Arabidopsis thaliana (Mouse-ear cress) PE=2 SV=1	S	Function unknown	PREDICTED: LRR receptor-like serine/threonine-protein kinase EFR-like [Solanum tuberosum]	--
	50	Solyc04g009260.1	Solyc04g009260.1	3.65443e-08	-1.90798	down	--	--	Biological Process: defense response (GO:0006952);; Molecular Function: ADP binding (GO:0043531);;	--	--	[T]	Signal transduction mechanisms	NB-ARC domain	Disease resistance protein RPP13 GN=RPP13 OS=Arabidopsis thaliana (Mouse-ear cress) PE=2 SV=2	T	Signal transduction mechanisms	PREDICTED: disease resistance protein RPP13-like isoform X1 [Solanum lycopersicum]	biological process: response to stimulus (GO:0050896);; molecular function: binding (GO:0005488)
	51	Solyc03g113450.2	Solyc03g113450.2	0.00198517	-2.84323	down	[RTKL]	General function prediction only;; Signal transduction mechanisms;; Transcription;; Replication, recombination and repair	Biological Process: activation of MAPKK activity (GO:0000186);; Molecular Function: MAP kinase kinase kinase activity (GO:0004709);; Molecular Function: ATP binding (GO:0005524);; Cellular Component: integral component of membrane (GO:0016021);;	--	--	--	--	Protein kinase domain;; Protein tyrosine kinase;; Leucine rich repeat;; Leucine Rich repeats (2 copies);; Leucine rich repeat N-terminal domain;; Leucine Rich Repeat	LRR receptor-like serine/threonine-protein kinase FEI 1 (Precursor) GN=FEI1 OS=Arabidopsis thaliana (Mouse-ear cress) PE=1 SV=1	T	Signal transduction mechanisms	PREDICTED: LRR receptor-like serine/threonine-protein kinase FEI 2 [Solanum lycopersicum]	biological process: biological regulation (GO:0065007);; molecular function: catalytic activity (GO:0003824);; molecular function: signal transducer activity (GO:0004871);; biological process: metabolic process (GO:0008152);; biological process: cellular process (GO:0009987);; biological process: signaling (GO:0023052);; biological process: single-organism process (GO:0044699);; biological proces…
	52	Solyc01g086920.2	Solyc01g086920.2	9.25189e-07	-3.6592	down	--	--	Molecular Function: nucleotide binding (GO:0000166);; Biological Process: signal transduction (GO:0007165);; Cellular Component: chloroplast (GO:0009507);; Biological Process: UV protection (GO:0009650);; Biological Process: response to drug (GO:0042493);;	--	--	[R]	General function prediction only	Leucine rich repeat;; Leucine Rich repeats (2 copies);; Leucine Rich Repeat;; Leucine Rich repeat	DNA-damage-repair/toleration protein DRT100 (Precursor) OS=Arabidopsis thaliana (Mouse-ear cress) PE=2 SV=2	T	Signal transduction mechanisms	PREDICTED: DNA-damage-repair/toleration protein DRT100-like [Solanum lycopersicum]	molecular function: binding (GO:0005488);; biological process: cellular process (GO:0009987);; biological process: biological regulation (GO:0065007);; cellular component: cell (GO:0005623);; cellular component: organelle (GO:0043226);; cellular component: cell part (GO:0044464);; biological process: response to stimulus (GO:0050896)
	53	Solyc12g055920.1	Solyc12g055920.1	3.15292e-05	-1.73221	down	--	--	Molecular Function: calcium-dependent protein serine/threonine phosphatase activity (GO:0004723);; Molecular Function: calcium ion binding (GO:0005509);; Biological Process: detection of calcium ion (GO:0005513);; Cellular Component: cytoplasm (GO:0005737);; Cellular Component: calcineurin complex (GO:0005955);; Biological Process: stomatal movement (GO:0010118);; Cellular Component: membrane (GO…	K06268|2.22543e-159|sly:101262396|K06268 serine/threonine-protein phosphatase 2B regulatory subunit | (RefSeq) calcineurin B-like protein 4	--	[T]	Signal transduction mechanisms	EF hand;; EF-hand domain pair;; EF-hand domain pair;; EF hand;; EF-hand domain	Calcineurin B-like protein 4 GN=MOP9.8 OS=Arabidopsis thaliana (Mouse-ear cress) PE=1 SV=3	DTZ	Cell cycle control, cell division, chromosome partitioning;; Signal transduction mechanisms;; Cytoskeleton	PREDICTED: calcineurin B-like protein 4 isoform X1 [Solanum lycopersicum]	molecular function: catalytic activity (GO:0003824);; biological process: metabolic process (GO:0008152);; biological process: cellular process (GO:0009987);; molecular function: binding (GO:0005488);; biological process: response to stimulus (GO:0050896);; cellular component: cell (GO:0005623);; cellular component: cell part (GO:0044464);; cellular component: macromolecular complex (GO:0032991);…
	54	Solyc03g025810.2	Solyc03g025810.2	9.66933e-15	Inf	up	--	--	--	--	--	--	--	CAP160 repeat	Low-temperature-induced 65 kDa protein GN=K24M7.3 OS=Arabidopsis thaliana (Mouse-ear cress) PE=2 SV=2	T	Signal transduction mechanisms	PREDICTED: low-temperature-induced 65 kDa protein-like [Solanum lycopersicum]	--
	55	Solyc04g009640.2	Solyc04g009640.2	0.00209207	1.17218	up	[RTKL]	General function prediction only;; Signal transduction mechanisms;; Transcription;; Replication, recombination and repair	--	K13420|0|sly:101248095|K13420 LRR receptor-like serine/threonine-protein kinase FLS2 [EC:2.7.11.1] | (RefSeq) receptor kinase-like protein Xa21	--	--	--	Leucine Rich repeats (2 copies);; Protein kinase domain;; Protein tyrosine kinase;; Leucine rich repeat;; Leucine Rich Repeat;; Leucine Rich repeat;; Leucine rich repeat N-terminal domain;; Leucine rich repeat	LRR receptor-like serine/threonine-protein kinase FLS2 (Precursor) GN=FLS2 OS=Arabidopsis thaliana (Mouse-ear cress) PE=1 SV=1	T	Signal transduction mechanisms	PREDICTED: probable LRR receptor-like serine/threonine-protein kinase At3g47570 [Solanum lycopersicum]	--
	56	Solyc05g053990.2	Solyc05g053990.2	0.0183875	-1.11961	down	--	--	--	--	--	[T]	Signal transduction mechanisms	NB-ARC domain;; AAA domain	Putative late blight resistance protein homolog R1C-3 GN=R1C-3 OS=Solanum demissum (Wild potato) PE=3 SV=1	T	Signal transduction mechanisms	PREDICTED: putative late blight resistance protein homolog R1A-3 isoform X4 [Solanum lycopersicum]	--
	57	Solyc09g074320.2	Solyc09g074320.2	4.84897e-05	1.12803	up	[T]	Signal transduction mechanisms	Molecular Function: protein serine/threonine phosphatase activity (GO:0004722);; Molecular Function: iron ion binding (GO:0005506);; Cellular Component: plasma membrane (GO:0005886);; Molecular Function: manganese ion binding (GO:0030145);;	K01090|0|sly:101055535|K01090 protein phosphatase [EC:3.1.3.16] | (RefSeq) BSL1; Hop-interacting protein THI129	--	[R]	General function prediction only	Calcineurin-like phosphoesterase;; Galactose oxidase, central domain;; Galactose oxidase, central domain;; Kelch motif;; Kelch motif;; Kelch motif;; Kelch motif	Serine/threonine-protein phosphatase BSL1 GN=BSL1 OS=Arabidopsis thaliana (Mouse-ear cress) PE=1 SV=2	T	Signal transduction mechanisms	Hop-interacting protein THI129 [Solanum lycopersicum]	molecular function: catalytic activity (GO:0003824);; biological process: metabolic process (GO:0008152);; biological process: cellular process (GO:0009987);; molecular function: binding (GO:0005488);; cellular component: cell (GO:0005623);; cellular component: membrane (GO:0016020);; cellular component: cell part (GO:0044464)
	58	Solyc07g005440.1	Solyc07g005440.1	3.65444e-13	2.15108	up	[RTKL]	General function prediction only;; Signal transduction mechanisms;; Transcription;; Replication, recombination and repair	Molecular Function: protein serine/threonine kinase activity (GO:0004674);; Molecular Function: ATP binding (GO:0005524);; Biological Process: protein phosphorylation (GO:0006468);; Biological Process: signal transduction (GO:0007165);; Biological Process: multicellular organism development (GO:0007275);; Biological Process: response to water deprivation (GO:0009414);; Biological Process: basipet…	--	--	[T]	Signal transduction mechanisms	Protein kinase domain;; Protein tyrosine kinase;; NAF domain;; Kinase-like	CBL-interacting serine/threonine-protein kinase 6 GN=At4g30960 OS=Arabidopsis thaliana (Mouse-ear cress) PE=1 SV=1	T	Signal transduction mechanisms	PREDICTED: CBL-interacting serine/threonine-protein kinase 6-like [Solanum lycopersicum]	molecular function: catalytic activity (GO:0003824);; biological process: metabolic process (GO:0008152);; biological process: cellular process (GO:0009987);; molecular function: binding (GO:0005488);; biological process: biological regulation (GO:0065007);; biological process: multicellular organismal process (GO:0032501);; biological process: developmental process (GO:0032502);; biological proc…
	59	Solyc05g056370.2	Solyc05g056370.2	4.87878e-15	-2.18864	down	[RTKL]	General function prediction only;; Signal transduction mechanisms;; Transcription;; Replication, recombination and repair	--	--	--	--	--	Protein kinase domain;; Protein tyrosine kinase;; Leucine Rich repeats (2 copies);; Leucine Rich Repeat;; Leucine rich repeat;; Leucine rich repeat N-terminal domain;; Leucine rich repeat	Probable LRR receptor-like serine/threonine-protein kinase At5g63710 (Precursor) GN=At5g63710 OS=Arabidopsis thaliana (Mouse-ear cress) PE=2 SV=1	T	Signal transduction mechanisms	PREDICTED: probable LRR receptor-like serine/threonine-protein kinase At5g63710 [Solanum lycopersicum]	--
	60	Solyc01g103050.2	Solyc01g103050.2	6.72869e-09	-1.57572	down	--	--	Molecular Function: DNA binding (GO:0003677);; Molecular Function: transcription factor activity, sequence-specific DNA binding (GO:0003700);; Cellular Component: nucleus (GO:0005634);; Biological Process: DNA methylation (GO:0006306);; Biological Process: methylation-dependent chromatin silencing (GO:0006346);; Biological Process: cell-cell signaling (GO:0007267);; Biological Process: virus indu…	K14486|0|sly:100736509|K14486 auxin response factor | (RefSeq) auxin response factor 1	Plant hormone signal transduction (ko04075)	--	--	Auxin response factor;; AUX/IAA family;; B3 DNA binding domain	Auxin response factor 1 GN=ARF1 OS=Arabidopsis thaliana (Mouse-ear cress) PE=1 SV=2	K	Transcription	PREDICTED: auxin response factor 1 isoform X1 [Solanum lycopersicum]	molecular function: binding (GO:0005488);; molecular function: nucleic acid binding transcription factor activity (GO:0001071);; biological process: biological regulation (GO:0065007);; cellular component: cell (GO:0005623);; cellular component: organelle (GO:0043226);; cellular component: cell part (GO:0044464);; biological process: metabolic process (GO:0008152);; biological process: cellular p…
	61	Solyc02g092750.2	Solyc02g092750.2	0.00021251	1.55815	up	[T]	Signal transduction mechanisms	Molecular Function: protein serine/threonine phosphatase activity (GO:0004722);; Biological Process: protein dephosphorylation (GO:0006470);; Molecular Function: metal ion binding (GO:0046872);;	--	--	[T]	Signal transduction mechanisms	Protein phosphatase 2C;; Protein phosphatase 2C;; Stage II sporulation protein E (SpoIIE)	Probable protein phosphatase 2C 78 OS=Oryza sativa subsp. japonica (Rice) PE=2 SV=1	T	Signal transduction mechanisms	PREDICTED: probable protein phosphatase 2C 78 [Solanum lycopersicum]	molecular function: catalytic activity (GO:0003824);; biological process: metabolic process (GO:0008152);; biological process: cellular process (GO:0009987);; molecular function: binding (GO:0005488)
	62	Solyc03g113720.2	Solyc03g113720.2	6.42732e-10	-6.81238	down	[T]	Signal transduction mechanisms	Molecular Function: phosphorelay response regulator activity (GO:0000156);; Biological Process: phosphorelay signal transduction system (GO:0000160);; Biological Process: regulation of transcription, DNA-templated (GO:0006355);; Molecular Function: kinase activity (GO:0016301);; Biological Process: phosphorylation (GO:0016310);; Biological Process: intracellular signal transduction (GO:0035556);;	K14492|6.69552e-138|sly:101260711|K14492 two-component response regulator ARR-A family | (RefSeq) two-component response regulator ARR15	Plant hormone signal transduction (ko04075)	[K]	Transcription	Response regulator receiver domain	Two-component response regulator ARR6 GN=ARR6 OS=Arabidopsis thaliana (Mouse-ear cress) PE=1 SV=2	K	Transcription	PREDICTED: two-component response regulator ARR15-like [Solanum lycopersicum]	molecular function: signal transducer activity (GO:0004871);; biological process: cellular process (GO:0009987);; biological process: signaling (GO:0023052);; biological process: single-organism process (GO:0044699);; biological process: response to stimulus (GO:0050896);; biological process: biological regulation (GO:0065007);; molecular function: catalytic activity (GO:0003824);; biological pro…
	63	Solyc05g010810.1	Solyc05g010810.1	6.80638e-11	-1.9957	down	--	--	Molecular Function: kinase activity (GO:0016301);; Biological Process: phosphorylation (GO:0016310);; Molecular Function: phosphotransferase activity, alcohol group as acceptor (GO:0016773);;	--	--	[T]	Signal transduction mechanisms	Phosphatidylinositol 3- and 4-kinase	Phosphatidylinositol 4-kinase gamma 7 GN=At2g03890 OS=Arabidopsis thaliana (Mouse-ear cress) PE=1 SV=2	T	Signal transduction mechanisms	PREDICTED: phosphatidylinositol 4-kinase gamma 7-like [Solanum lycopersicum]	molecular function: catalytic activity (GO:0003824);; biological process: metabolic process (GO:0008152);; biological process: cellular process (GO:0009987)
	64	Solyc07g063750.2	Solyc07g063750.2	6.46061e-07	-1.77593	down	[RTKL]	General function prediction only;; Signal transduction mechanisms;; Transcription;; Replication, recombination and repair	--	--	--	--	--	Protein kinase domain;; Protein tyrosine kinase;; S-locus glycoprotein family;; D-mannose binding lectin;; PAN-like domain	G-type lectin S-receptor-like serine/threonine-protein kinase At4g27290 (Precursor) GN=At4g27290 OS=Arabidopsis thaliana (Mouse-ear cress) PE=3 SV=4	T	Signal transduction mechanisms	PREDICTED: G-type lectin S-receptor-like serine/threonine-protein kinase At4g27290 [Solanum lycopersicum]	--
	65	Solyc02g090510.2	Solyc02g090510.2	0.00010955	-1.13721	down	[RTKL]	General function prediction only;; Signal transduction mechanisms;; Transcription;; Replication, recombination and repair	Molecular Function: protein serine/threonine kinase activity (GO:0004674);; Molecular Function: calcium ion binding (GO:0005509);; Molecular Function: ATP binding (GO:0005524);; Biological Process: protein phosphorylation (GO:0006468);;	K00924|0|sly:101248827|K00924 [EC:2.7.1.-] | (RefSeq) CDPK-related kinase 5	--	[T]	Signal transduction mechanisms	Protein kinase domain;; Protein tyrosine kinase;; Lipopolysaccharide kinase (Kdo/WaaP) family	CDPK-related kinase 5 GN=T20E23.130 OS=Arabidopsis thaliana (Mouse-ear cress) PE=2 SV=1	T	Signal transduction mechanisms	PREDICTED: CDPK-related kinase 5 [Solanum lycopersicum]	molecular function: catalytic activity (GO:0003824);; biological process: metabolic process (GO:0008152);; biological process: cellular process (GO:0009987);; molecular function: binding (GO:0005488)
	66	Solyc09g083200.2	Solyc09g083200.2	8.71185e-05	-1.63398	down	--	--	--	K04733|0|sly:101266975|K04733 interleukin-1 receptor-associated kinase 4 [EC:2.7.11.1] | (RefSeq) serine/threonine receptor-like kinase NFP	--	--	--	LysM domain	Chitin elicitor receptor kinase 1 (Precursor) GN=MIL23.20 OS=Arabidopsis thaliana (Mouse-ear cress) PE=1 SV=1	T	Signal transduction mechanisms	PREDICTED: protein LYK5-like [Solanum lycopersicum]	--
	67	Solyc06g065720.1	Solyc06g065720.1	5.29818e-07	1.36798	up	--	--	Molecular Function: monooxygenase activity (GO:0004497);; Cellular Component: endosome (GO:0005768);; Cellular Component: Golgi apparatus (GO:0005794);; Cellular Component: trans-Golgi network (GO:0005802);; Biological Process: metabolic process (GO:0008152);; Biological Process: respiratory chain complex IV assembly (GO:0008535);; Cellular Component: integral component of membrane (GO:0016021);;	--	--	[D]	Cell cycle control, cell division, chromosome partitioning	DOMON domain;; Electron transfer DM13;; Cytochrome C assembly protein;; Eukaryotic cytochrome b561	Cytochrome b561, DM13 and DOMON domain-containing protein At5g54830 (Precursor) GN=At5g54830 OS=Arabidopsis thaliana (Mouse-ear cress) PE=2 SV=1	DT	Cell cycle control, cell division, chromosome partitioning;; Signal transduction mechanisms	PREDICTED: cytochrome b561, DM13 and DOMON domain-containing protein At5g54830 [Solanum lycopersicum]	molecular function: catalytic activity (GO:0003824);; biological process: metabolic process (GO:0008152);; biological process: single-organism process (GO:0044699);; cellular component: cell (GO:0005623);; cellular component: organelle (GO:0043226);; cellular component: cell part (GO:0044464);; cellular component: organelle part (GO:0044422);; biological process: cellular process (GO:0009987);; b…
	68	Solyc04g071510.2	Solyc04g071510.2	0.005859	1.19563	up	--	--	--	K14432|4.84534e-143|sly:101244482|K14432 ABA responsive element binding factor | (RefSeq) G-box-binding factor 4	Plant hormone signal transduction (ko04075)	--	--	bZIP transcription factor;; Basic region leucine zipper	G-box-binding factor 4 GN=F21M11.10 OS=Arabidopsis thaliana (Mouse-ear cress) PE=1 SV=1	K	Transcription	PREDICTED: G-box-binding factor 4 isoform X1 [Solanum lycopersicum]	--
	69	Solyc03g098050.2	Solyc03g098050.2	7.26442e-06	1.28123	up	[TZDR]	Signal transduction mechanisms;; Cytoskeleton;; Cell cycle control, cell division, chromosome partitioning;; General function prediction only	Molecular Function: calcium ion binding (GO:0005509);; Molecular Function: protein binding (GO:0005515);;	K02183|3.94609e-103|sly:543984|K02183 calmodulin | (RefSeq) SlCaM6, CALM1, CALM1LE, CaM; calmodulin 6	Phosphatidylinositol signaling system (ko04070);; Plant-pathogen interaction (ko04626)	[T]	Signal transduction mechanisms	EF hand;; EF-hand domain pair;; EF-hand domain pair;; EF-hand domain;; EF hand;; EF-hand domain;; Cytoskeletal-regulatory complex EF hand;; Secreted protein acidic and rich in cysteine Ca binding region;; Uncharacterised protein family (UPF0154);; Ca2+ insensitive EF hand	Calmodulin GN=CALM1 OS=Solanum lycopersicum (Tomato) PE=2 SV=2	T	Signal transduction mechanisms	calmodulin [Solanum lycopersicum]	molecular function: binding (GO:0005488)
	70	Solyc04g045600.2	Solyc04g045600.2	7.76443e-23	-3.53333	down	[RTKL]	General function prediction only;; Signal transduction mechanisms;; Transcription;; Replication, recombination and repair	Molecular Function: protein serine/threonine kinase activity (GO:0004674);; Molecular Function: ATP binding (GO:0005524);; Biological Process: protein phosphorylation (GO:0006468);;	K04733|0|sly:101265327|K04733 interleukin-1 receptor-associated kinase 4 [EC:2.7.11.1] | (RefSeq) probable receptor-like protein kinase At1g80640	--	[T]	Signal transduction mechanisms	Protein kinase domain;; Protein tyrosine kinase	Probable receptor-like protein kinase At1g80640 (Precursor) GN=At1g80640 OS=Arabidopsis thaliana (Mouse-ear cress) PE=2 SV=1	T	Signal transduction mechanisms	PREDICTED: probable receptor-like protein kinase At1g80640 [Solanum lycopersicum]	molecular function: catalytic activity (GO:0003824);; biological process: metabolic process (GO:0008152);; biological process: cellular process (GO:0009987);; molecular function: binding (GO:0005488)
	71	Solyc02g083400.2	Solyc02g083400.2	4.45012e-08	2.45405	up	--	--	Biological Process: respiratory burst involved in defense response (GO:0002679);; Molecular Function: zinc ion binding (GO:0008270);; Biological Process: intracellular signal transduction (GO:0035556);;	--	--	[O]	Posttranslational modification, protein turnover, chaperones	Ring finger domain;; RING-H2 zinc finger;; Glycine-zipper containing OmpA-like membrane domain;; YMGG-like Gly-zipper;; Glycine zipper	NEP1-interacting protein 2 GN=T17A5.9 OS=Arabidopsis thaliana (Mouse-ear cress) PE=1 SV=1	O	Posttranslational modification, protein turnover, chaperones	PREDICTED: NEP1-interacting protein-like 1 [Solanum lycopersicum]	biological process: immune system process (GO:0002376);; biological process: metabolic process (GO:0008152);; biological process: single-organism process (GO:0044699);; molecular function: binding (GO:0005488);; biological process: cellular process (GO:0009987);; biological process: signaling (GO:0023052);; biological process: response to stimulus (GO:0050896);; biological process: biological reg…
	72	Solyc08g067050.2	Solyc08g067050.2	0.000240239	1.16192	up	[QR]	Secondary metabolites biosynthesis, transport and catabolism;; General function prediction only	--	K11434|0|sly:101263337|K11434 type I protein arginine methyltransferase [EC:2.1.1.319] | (RefSeq) protein arginine N-methyltransferase PRMT10	--	[OKT]	Posttranslational modification, protein turnover, chaperones;; Transcription;; Signal transduction mechanisms	PRMT5 arginine-N-methyltransferase;; Ribosomal protein L11 methyltransferase (PrmA);; Methyltransferase domain;; Methyltransferase domain;; Methyltransferase domain;; Methyltransferase domain;; Methyltransferase small domain;; Mycolic acid cyclopropane synthetase	Protein arginine N-methyltransferase PRMT10 OS=Arabidopsis thaliana (Mouse-ear cress) PE=1 SV=1	KOT	Transcription;; Posttranslational modification, protein turnover, chaperones;; Signal transduction mechanisms	PREDICTED: protein arginine N-methyltransferase PRMT10 [Solanum lycopersicum]	--
	73	Solyc04g012190.1	Solyc04g012190.1	8.60392e-23	5.35712	up	[RTKL]	General function prediction only;; Signal transduction mechanisms;; Transcription;; Replication, recombination and repair	--	--	--	--	--	Protein kinase domain;; Protein tyrosine kinase;; Leucine Rich Repeat;; Leucine rich repeat;; Leucine Rich repeats (2 copies)	Probable LRR receptor-like serine/threonine-protein kinase At3g47570 (Precursor) GN=At3g47570 OS=Arabidopsis thaliana (Mouse-ear cress) PE=2 SV=1	T	Signal transduction mechanisms	PREDICTED: probable LRR receptor-like serine/threonine-protein kinase At3g47570-like [Solanum tuberosum]	--
	74	Solyc10g076790.1	Solyc10g076790.1	1.63283e-11	-4.41979	down	--	--	Biological Process: establishment of planar polarity (GO:0001736);; Cellular Component: endosome (GO:0005768);; Cellular Component: Golgi apparatus (GO:0005794);; Cellular Component: plasma membrane (GO:0005886);; Biological Process: response to nematode (GO:0009624);; Biological Process: positive gravitropism (GO:0009958);; Cellular Component: cell surface (GO:0009986);; Molecular Function: auxi…	K13946|0|sly:100736479|K13946 auxin influx carrier (AUX1 LAX family) | (RefSeq) LAX4 protein	Plant hormone signal transduction (ko04075)	[E]	Amino acid transport and metabolism	Transmembrane amino acid transporter protein	Auxin transporter-like protein 4 GN=LAX4 OS=Medicago truncatula (Barrel medic) PE=2 SV=1	E	Amino acid transport and metabolism	LAX4 protein [Solanum lycopersicum]	biological process: developmental process (GO:0032502);; biological process: single-organism process (GO:0044699);; cellular component: cell (GO:0005623);; cellular component: organelle (GO:0043226);; cellular component: cell part (GO:0044464);; cellular component: membrane (GO:0016020);; biological process: response to stimulus (GO:0050896);; biological process: multi-organism process (GO:005170…
	75	Solanum_lycopersicum_newGene_4540	--	4.63565e-13	-2.02922	down	[T]	Signal transduction mechanisms	Cellular Component: integral component of membrane (GO:0016021);; Molecular Function: NAD(P)H oxidase activity (GO:0016174);; Biological Process: oxidation-reduction process (GO:0055114);;	--	--	[PQ]	Inorganic ion transport and metabolism;; Secondary metabolites biosynthesis, transport and catabolism	Ferric reductase NAD binding domain;; FAD-binding domain;; Ferric reductase like transmembrane component;; Oxidoreductase NAD-binding domain	Ferric reduction oxidase 5 OS=Arabidopsis thaliana OX=3702 GN=FRO5 PE=2 SV=1	U	Intracellular trafficking, secretion, and vesicular transport	PREDICTED: ferric reduction oxidase 4 [Solanum lycopersicum]	cellular component: membrane (GO:0016020);; cellular component: membrane part (GO:0044425);; molecular function: catalytic activity (GO:0003824);; biological process: metabolic process (GO:0008152);; biological process: single-organism process (GO:0044699)
	76	Solyc03g044900.2	Solyc03g044900.2	2.84542e-13	3.45761	up	[TZDR]	Signal transduction mechanisms;; Cytoskeleton;; Cell cycle control, cell division, chromosome partitioning;; General function prediction only	Molecular Function: calcium ion binding (GO:0005509);;	K13448|2.18122e-100|sly:101253669|K13448 calcium-binding protein CML | (RefSeq) probable calcium-binding protein CML41	Plant-pathogen interaction (ko04626)	[T]	Signal transduction mechanisms	EF-hand domain pair;; EF hand;; EF-hand domain;; EF-hand domain pair;; EF hand	Probable calcium-binding protein CML41 GN=CML41 OS=Arabidopsis thaliana (Mouse-ear cress) PE=2 SV=2	T	Signal transduction mechanisms	PREDICTED: probable calcium-binding protein CML41 [Solanum lycopersicum]	molecular function: binding (GO:0005488)
	77	Solyc06g008300.2	Solyc06g008300.2	8.3166e-09	-2.6552	down	[S]	Function unknown	--	--	--	[R]	General function prediction only	Leucine Rich repeats (2 copies);; Leucine rich repeat;; Leucine Rich Repeat;; Leucine Rich repeat;; Leucine rich repeat;; Leucine rich repeat N-terminal domain	Probable leucine-rich repeat receptor-like protein kinase At1g35710 (Precursor) GN=At1g35710 OS=Arabidopsis thaliana (Mouse-ear cress) PE=2 SV=1	T	Signal transduction mechanisms	PREDICTED: LOW QUALITY PROTEIN: probable leucine-rich repeat receptor-like protein kinase At1g35710 [Solanum lycopersicum]	--
	78	Solyc02g038750.2	Solyc02g038750.2	1.21455e-17	2.32354	up	[T]	Signal transduction mechanisms	--	--	--	[R]	General function prediction only	WD domain, G-beta repeat	Suppressor of mec-8 and unc-52 protein homolog 1 GN=SMU1 OS=Arabidopsis thaliana (Mouse-ear cress) PE=1 SV=1	R	General function prediction only	PREDICTED: WD repeat-containing protein 55 homolog [Solanum lycopersicum]	--
	79	Solyc12g013980.1	Solyc12g013980.1	0.000517169	-1.65128	down	[RTKL]	General function prediction only;; Signal transduction mechanisms;; Transcription;; Replication, recombination and repair	--	--	--	[T]	Signal transduction mechanisms	Protein tyrosine kinase;; Protein kinase domain	Serine/threonine-protein kinase CTR1 GN=CTR1 OS=Arabidopsis thaliana (Mouse-ear cress) PE=1 SV=1	T	Signal transduction mechanisms	PREDICTED: serine/threonine-protein kinase EDR1 [Solanum lycopersicum]	--
	80	Solyc03g113280.2	Solyc03g113280.2	2.66708e-11	-2.85231	down	[T]	Signal transduction mechanisms	Cellular Component: chloroplast inner membrane (GO:0009706);;	--	--	--	--	HPP family	--	S	Function unknown	PREDICTED: uncharacterized protein LOC101244759 [Solanum lycopersicum]	cellular component: cell (GO:0005623);; cellular component: membrane (GO:0016020);; cellular component: organelle (GO:0043226);; cellular component: organelle part (GO:0044422);; cellular component: cell part (GO:0044464)
	81	Solyc07g063730.1	Solyc07g063730.1	7.64338e-14	2.62088	up	[RTKL]	General function prediction only;; Signal transduction mechanisms;; Transcription;; Replication, recombination and repair	--	--	--	--	--	Protein kinase domain;; Protein tyrosine kinase;; D-mannose binding lectin;; S-locus glycoprotein family;; PAN-like domain;; Domain of unknown function (DUF3403)	G-type lectin S-receptor-like serine/threonine-protein kinase At4g27290 (Precursor) GN=At4g27290 OS=Arabidopsis thaliana (Mouse-ear cress) PE=3 SV=4	T	Signal transduction mechanisms	PREDICTED: uncharacterized protein LOC101244686 [Solanum lycopersicum]	--
	82	Solyc02g088920.2	Solyc02g088920.2	0.00236302	-1.37435	down	--	--	--	--	--	[T]	Signal transduction mechanisms	Nuclear transport factor 2 (NTF2) domain;; RNA recognition motif. (a.k.a. RRM, RBD, or RNP domain);; RNA recognition motif (a.k.a. RRM, RBD, or RNP domain)	--	T	Signal transduction mechanisms	PREDICTED: ras GTPase-activating protein-binding protein 2-like isoform X1 [Solanum lycopersicum]	--
	83	Solyc12g021280.1	Solyc12g021280.1	4.2811e-06	-1.39143	down	[RTKL]	General function prediction only;; Signal transduction mechanisms;; Transcription;; Replication, recombination and repair	Molecular Function: protein serine/threonine kinase activity (GO:0004674);; Molecular Function: ATP binding (GO:0005524);; Biological Process: protein phosphorylation (GO:0006468);; Biological Process: chlorophyll catabolic process (GO:0015996);; Biological Process: regulation of photosynthesis, light reaction (GO:0042548);;	--	--	[R]	General function prediction only	Protein kinase domain;; Protein tyrosine kinase;; Phosphotransferase enzyme family	Serine/threonine-protein kinase STN7, chloroplastic (Precursor) GN=STN7 OS=Arabidopsis thaliana (Mouse-ear cress) PE=1 SV=1	T	Signal transduction mechanisms	PREDICTED: serine/threonine-protein kinase STN7, chloroplastic [Solanum lycopersicum]	molecular function: catalytic activity (GO:0003824);; biological process: metabolic process (GO:0008152);; biological process: cellular process (GO:0009987);; molecular function: binding (GO:0005488);; biological process: single-organism process (GO:0044699);; biological process: biological regulation (GO:0065007)
	84	Solyc11g011360.1	Solyc11g011360.1	0.0145977	-1.41178	down	[LR]	Replication, recombination and repair;; General function prediction only	--	K07766|3.12238e-147|sly:101260499|K07766 diphosphoinositol-polyphosphate diphosphatase [EC:3.6.1.52] | (RefSeq) nudix hydrolase 18, mitochondrial-like	--	[T]	Signal transduction mechanisms	NUDIX domain	Nudix hydrolase 17, mitochondrial (Precursor) GN=T8O11.16 OS=Arabidopsis thaliana (Mouse-ear cress) PE=2 SV=1	L	Replication, recombination and repair	PREDICTED: nudix hydrolase 18, mitochondrial-like [Solanum lycopersicum]	--
	85	Solyc08g080410.2	Solyc08g080410.2	2.6653e-13	2.13664	up	--	--	--	--	--	[T]	Signal transduction mechanisms	UBX domain;; UBA-like domain	--	O	Posttranslational modification, protein turnover, chaperones	PREDICTED: uncharacterized protein LOC101244402 [Solanum lycopersicum]	--
	86	Solyc06g071210.2	Solyc06g071210.2	7.38344e-05	1.06754	up	[RTKL]	General function prediction only;; Signal transduction mechanisms;; Transcription;; Replication, recombination and repair	Molecular Function: protein serine/threonine kinase activity (GO:0004674);; Molecular Function: ATP binding (GO:0005524);; Biological Process: protein phosphorylation (GO:0006468);;	K04688|0|sly:101246352|K04688 ribosomal protein S6 kinase beta [EC:2.7.11.1] | (RefSeq) serine/threonine-protein kinase AtPK1/AtPK6	--	[RT]	General function prediction only;; Signal transduction mechanisms	Protein kinase domain;; Protein tyrosine kinase;; Kinase-like;; Protein kinase C terminal domain	Serine/threonine-protein kinase AtPK2/AtPK19 GN=F17O14.19 OS=Arabidopsis thaliana (Mouse-ear cress) PE=1 SV=2	T	Signal transduction mechanisms	PREDICTED: serine/threonine-protein kinase AtPK1/AtPK6 [Solanum lycopersicum]	molecular function: catalytic activity (GO:0003824);; biological process: metabolic process (GO:0008152);; biological process: cellular process (GO:0009987);; molecular function: binding (GO:0005488)
	87	Solyc10g049630.1	Solyc10g049630.1	4.03077e-05	1.31607	up	[T]	Signal transduction mechanisms	Molecular Function: protein serine/threonine phosphatase activity (GO:0004722);; Biological Process: protein dephosphorylation (GO:0006470);; Biological Process: protein targeting to membrane (GO:0006612);; Biological Process: membrane fusion (GO:0006944);; Biological Process: response to chitin (GO:0010200);; Biological Process: regulation of plant-type hypersensitive response (GO:0010363);; Bio…	--	--	[T]	Signal transduction mechanisms	Protein phosphatase 2C	Probable protein phosphatase 2C 63 GN=At4g33920 OS=Arabidopsis thaliana (Mouse-ear cress) PE=2 SV=1	T	Signal transduction mechanisms	PREDICTED: probable protein phosphatase 2C 63 [Solanum lycopersicum]	molecular function: catalytic activity (GO:0003824);; biological process: metabolic process (GO:0008152);; biological process: cellular process (GO:0009987);; biological process: localization (GO:0051179);; biological process: response to stimulus (GO:0050896);; biological process: biological regulation (GO:0065007);; biological process: signaling (GO:0023052);; biological process: single-organis…
	88	Solyc07g008920.2	Solyc07g008920.2	2.44935e-05	1.81435	up	--	--	--	K20464|0|sly:101265450|K20464 oxysterol-binding protein-related protein 5/8 | (RefSeq) oxysterol-binding protein-related protein 4C	--	[T]	Signal transduction mechanisms	Oxysterol-binding protein	Oxysterol-binding protein-related protein 4C GN=ORP4C OS=Arabidopsis thaliana (Mouse-ear cress) PE=2 SV=1	T	Signal transduction mechanisms	PREDICTED: oxysterol-binding protein-related protein 4C [Solanum lycopersicum]	--
	89	Solyc06g065380.2	Solyc06g065380.2	8.74916e-12	-2.8222	down	[RTKL]	General function prediction only;; Signal transduction mechanisms;; Transcription;; Replication, recombination and repair	Molecular Function: protein serine/threonine kinase activity (GO:0004674);; Molecular Function: calcium ion binding (GO:0005509);; Molecular Function: ATP binding (GO:0005524);; Biological Process: protein phosphorylation (GO:0006468);;	K13412|0|sly:101251099|K13412 calcium-dependent protein kinase [EC:2.7.11.1] | (RefSeq) calcium-dependent protein kinase 11	Plant-pathogen interaction (ko04626)	[T]	Signal transduction mechanisms	Protein kinase domain;; Protein tyrosine kinase;; EF hand;; EF-hand domain pair;; EF-hand domain;; EF hand;; EF-hand domain pair;; Cytoskeletal-regulatory complex EF hand;; Lipopolysaccharide kinase (Kdo/WaaP) family;; Phosphotransferase enzyme family	Calcium-dependent protein kinase 4 GN=CPK4 OS=Arabidopsis thaliana (Mouse-ear cress) PE=1 SV=1	T	Signal transduction mechanisms	PREDICTED: calcium-dependent protein kinase 11 [Solanum lycopersicum]	molecular function: catalytic activity (GO:0003824);; biological process: metabolic process (GO:0008152);; biological process: cellular process (GO:0009987);; molecular function: binding (GO:0005488)
	90	Solyc01g095280.2	Solyc01g095280.2	8.72339e-15	-2.46891	down	--	--	--	--	--	[TZ]	Signal transduction mechanisms;; Cytoskeleton	--	Protein ABIL1 GN=ABIL1 OS=Arabidopsis thaliana (Mouse-ear cress) PE=1 SV=1	TZ	Signal transduction mechanisms;; Cytoskeleton	PREDICTED: protein ABIL1 [Solanum lycopersicum]	--
	91	Solyc04g008650.2	Solyc04g008650.2	0.023566	-1.76025	down	[RTKL]	General function prediction only;; Signal transduction mechanisms;; Transcription;; Replication, recombination and repair	Molecular Function: protein kinase activity (GO:0004672);; Molecular Function: ATP binding (GO:0005524);; Biological Process: protein phosphorylation (GO:0006468);; Cellular Component: integral component of membrane (GO:0016021);; Molecular Function: 2-alkenal reductase [NAD(P)] activity (GO:0032440);; Biological Process: oxidation-reduction process (GO:0055114);;	--	--	--	--	Protein kinase domain;; Protein tyrosine kinase;; Leucine Rich repeats (2 copies);; Leucine rich repeat;; Leucine Rich Repeat;; Leucine rich repeat N-terminal domain	Inactive leucine-rich repeat receptor-like serine/threonine-protein kinase At1g60630 (Precursor) GN=At1g60630 OS=Arabidopsis thaliana (Mouse-ear cress) PE=2 SV=1	T	Signal transduction mechanisms	PREDICTED: inactive leucine-rich repeat receptor-like serine/threonine-protein kinase At1g60630 [Solanum lycopersicum]	molecular function: catalytic activity (GO:0003824);; biological process: metabolic process (GO:0008152);; biological process: cellular process (GO:0009987);; molecular function: binding (GO:0005488);; cellular component: membrane (GO:0016020);; cellular component: membrane part (GO:0044425);; biological process: single-organism process (GO:0044699)
	92	Solyc06g008810.2	Solyc06g008810.2	0.00161873	-1.58413	down	--	--	Molecular Function: inositol hexakisphosphate binding (GO:0000822);; Biological Process: auxin-activated signaling pathway (GO:0009734);;	K14485|0|sot:102578728|K14485 transport inhibitor response 1 | (RefSeq) protein TRANSPORT INHIBITOR RESPONSE 1-like	Plant hormone signal transduction (ko04075)	[R]	General function prediction only	--	Protein TRANSPORT INHIBITOR RESPONSE 1 GN=T20O10.80 OS=Arabidopsis thaliana (Mouse-ear cress) PE=1 SV=2	R	General function prediction only	PREDICTED: protein TRANSPORT INHIBITOR RESPONSE 1-like isoform X2 [Solanum tuberosum]	molecular function: binding (GO:0005488);; biological process: cellular process (GO:0009987);; biological process: signaling (GO:0023052);; biological process: single-organism process (GO:0044699);; biological process: response to stimulus (GO:0050896);; biological process: biological regulation (GO:0065007)
	93	Solyc10g085310.1	Solyc10g085310.1	7.1376e-09	-2.00317	down	--	--	Biological Process: abscisic acid-activated signaling pathway (GO:0009738);;	K14496|6.88661e-155|sly:101250944|K14496 abscisic acid receptor PYR/PYL family | (RefSeq) abscisic acid receptor PYL4	Plant hormone signal transduction (ko04075)	--	--	Polyketide cyclase / dehydrase and lipid transport;; Pathogenesis-related protein Bet v I family;; Polyketide cyclase / dehydrase and lipid transport	Abscisic acid receptor PYL4 GN=T19C21.20 OS=Arabidopsis thaliana (Mouse-ear cress) PE=1 SV=1	R	General function prediction only	PREDICTED: abscisic acid receptor PYL4 [Solanum lycopersicum]	biological process: cellular process (GO:0009987);; biological process: signaling (GO:0023052);; biological process: single-organism process (GO:0044699);; biological process: response to stimulus (GO:0050896);; biological process: biological regulation (GO:0065007)
	94	Solyc10g075110.1	Solyc10g075110.1	1.04978e-08	2.99751	up	--	--	Biological Process: lipid transport (GO:0006869);; Biological Process: response to stress (GO:0006950);; Molecular Function: lipid binding (GO:0008289);;	--	--	--	--	Protease inhibitor/seed storage/LTP family;; Probable lipid transfer	Non-specific lipid-transfer protein 1 (Precursor) GN=TSW12 OS=Solanum lycopersicum (Tomato) PE=2 SV=1	T	Signal transduction mechanisms	non-specific lipid-transfer protein 1 precursor [Solanum lycopersicum]	biological process: single-organism process (GO:0044699);; biological process: localization (GO:0051179);; biological process: response to stimulus (GO:0050896);; molecular function: binding (GO:0005488)
	95	Solyc10g005630.2	Solyc10g005630.2	5.22558e-09	1.60762	up	[RTKL]	General function prediction only;; Signal transduction mechanisms;; Transcription;; Replication, recombination and repair	Molecular Function: protein serine/threonine kinase activity (GO:0004674);; Molecular Function: non-membrane spanning protein tyrosine kinase activity (GO:0004715);; Molecular Function: ATP binding (GO:0005524);; Biological Process: protein phosphorylation (GO:0006468);;	--	--	[T]	Signal transduction mechanisms	Protein kinase domain;; Protein tyrosine kinase	Probable LRR receptor-like serine/threonine-protein kinase At1g56130 (Precursor) GN=At1g56130 OS=Arabidopsis thaliana (Mouse-ear cress) PE=2 SV=2	T	Signal transduction mechanisms	PREDICTED: putative serine/threonine-protein kinase [Solanum lycopersicum]	molecular function: catalytic activity (GO:0003824);; biological process: metabolic process (GO:0008152);; biological process: cellular process (GO:0009987);; molecular function: binding (GO:0005488)
	96	Solyc06g008870.2	Solyc06g008870.2	6.94849e-06	2.17686	up	[I]	Lipid transport and metabolism	Biological Process: MAPK cascade (GO:0000165);; Biological Process: response to superoxide (GO:0000303);; Biological Process: protein targeting to membrane (GO:0006612);; Biological Process: response to cold (GO:0009409);; Biological Process: response to water deprivation (GO:0009414);; Biological Process: response to auxin (GO:0009733);; Biological Process: abscisic acid-activated signaling path…	K14493|0|sly:101253192|K14493 gibberellin receptor GID1 [EC:3.-.-.-] | (RefSeq) gibberellin receptor GID1B-like	Plant hormone signal transduction (ko04075)	[V]	Defense mechanisms	alpha/beta hydrolase fold;; Carboxylesterase family	Gibberellin receptor GID1B GN=T20O10.110 OS=Arabidopsis thaliana (Mouse-ear cress) PE=1 SV=1	T	Signal transduction mechanisms	PREDICTED: gibberellin receptor GID1B-like [Solanum lycopersicum]	biological process: metabolic process (GO:0008152);; biological process: cellular process (GO:0009987);; biological process: signaling (GO:0023052);; biological process: single-organism process (GO:0044699);; biological process: response to stimulus (GO:0050896);; biological process: biological regulation (GO:0065007);; biological process: localization (GO:0051179);; biological process: multicell…
	97	Solyc06g060680.1	Solyc06g060680.1	9.42441e-06	1.25797	up	[RTKL]	General function prediction only;; Signal transduction mechanisms;; Transcription;; Replication, recombination and repair	--	--	--	[T]	Signal transduction mechanisms	Protein kinase domain;; Protein tyrosine kinase	Putative wall-associated receptor kinase-like 16 (Precursor) GN=WAKL16 OS=Arabidopsis thaliana (Mouse-ear cress) PE=3 SV=1	T	Signal transduction mechanisms	PREDICTED: putative wall-associated receptor kinase-like 16 [Solanum lycopersicum]	--
	98	Solyc06g071410.2	Solyc06g071410.2	2.23425e-08	-1.86993	down	[RTKL]	General function prediction only;; Signal transduction mechanisms;; Transcription;; Replication, recombination and repair	Biological Process: RNA splicing, via endonucleolytic cleavage and ligation (GO:0000394);; Molecular Function: protein serine/threonine kinase activity (GO:0004674);; Molecular Function: protein serine/threonine/tyrosine kinase activity (GO:0004712);; Molecular Function: ATP binding (GO:0005524);; Cellular Component: plasma membrane (GO:0005886);; Biological Process: acetyl-CoA metabolic process …	--	--	[T]	Signal transduction mechanisms	Protein tyrosine kinase;; Protein kinase domain	Serine/threonine-protein kinase HT1 GN=HT1 OS=Arabidopsis thaliana (Mouse-ear cress) PE=1 SV=1	T	Signal transduction mechanisms	PREDICTED: serine/threonine-protein kinase HT1 [Solanum lycopersicum]	biological process: metabolic process (GO:0008152);; biological process: cellular process (GO:0009987);; molecular function: catalytic activity (GO:0003824);; molecular function: binding (GO:0005488);; cellular component: cell (GO:0005623);; cellular component: membrane (GO:0016020);; cellular component: cell part (GO:0044464);; biological process: single-organism process (GO:0044699);; cellular …
	99	Solyc05g010340.2	Solyc05g010340.2	3.48439e-13	2.22281	up	[F]	Nucleotide transport and metabolism	Molecular Function: uridine kinase activity (GO:0004849);; Molecular Function: ATP binding (GO:0005524);; Biological Process: UMP biosynthetic process (GO:0006222);; Biological Process: phosphorylation (GO:0016310);; Molecular Function: phosphotransferase activity, alcohol group as acceptor (GO:0016773);;	--	--	[TZ]	Signal transduction mechanisms;; Cytoskeleton	Phosphoribulokinase / Uridine kinase family;; CYTH domain	Putative uracil phosphoribosyltransferase (Precursor) GN=MHK7.10 OS=Arabidopsis thaliana (Mouse-ear cress) PE=1 SV=1	TZ	Signal transduction mechanisms;; Cytoskeleton	PREDICTED: uridine-cytidine kinase C [Solanum lycopersicum]	molecular function: catalytic activity (GO:0003824);; biological process: metabolic process (GO:0008152);; biological process: cellular process (GO:0009987);; biological process: single-organism process (GO:0044699);; molecular function: binding (GO:0005488)
	100	Solyc07g053820.2	Solyc07g053820.2	0.00112252	-2.00406	down	[RTKL]	General function prediction only;; Signal transduction mechanisms;; Transcription;; Replication, recombination and repair	Molecular Function: protein kinase activity (GO:0004672);;	K02178|0|sly:101265455|K02178 checkpoint serine/threonine-protein kinase [EC:2.7.11.1] | (RefSeq) mitotic checkpoint serine/threonine-protein kinase BUB1	--	[D]	Cell cycle control, cell division, chromosome partitioning	Mad3/BUB1 homology region 1;; Protein kinase domain	Mitotic checkpoint serine/threonine-protein kinase BUB1 GN=BUB1 OS=Arabidopsis thaliana (Mouse-ear cress) PE=1 SV=1	D	Cell cycle control, cell division, chromosome partitioning	PREDICTED: mitotic checkpoint serine/threonine-protein kinase BUB1 [Solanum lycopersicum]	molecular function: catalytic activity (GO:0003824);; biological process: metabolic process (GO:0008152);; biological process: cellular process (GO:0009987)
	101	Solyc06g062440.2	Solyc06g062440.2	7.136e-06	-1.3494	down	--	--	--	--	--	[T]	Signal transduction mechanisms	NB-ARC domain;; Leucine Rich repeats (2 copies)	Putative late blight resistance protein homolog R1B-23 GN=R1B-23 OS=Solanum demissum (Wild potato) PE=3 SV=1	T	Signal transduction mechanisms	PREDICTED: putative late blight resistance protein homolog R1B-23 [Solanum lycopersicum]	--
	102	Solyc04g079900.2	Solyc04g079900.2	1.04271e-05	-1.20094	down	--	--	Molecular Function: metalloendopeptidase activity (GO:0004222);; Biological Process: proteolysis (GO:0006508);; Biological Process: cell adhesion (GO:0007155);; Molecular Function: zinc ion binding (GO:0008270);; Cellular Component: membrane (GO:0016020);;	K01404|0|sly:101248771|K01404 leishmanolysin [EC:3.4.24.36] | (RefSeq) uncharacterized LOC101248771	--	[MV]	Cell wall/membrane/envelope biogenesis;; Defense mechanisms	Leishmanolysin	--	MTVW	Cell wall/membrane/envelope biogenesis;; Signal transduction mechanisms;; Defense mechanisms;; Extracellular structures	PREDICTED: uncharacterized protein LOC101248771 isoform X1 [Solanum lycopersicum]	molecular function: catalytic activity (GO:0003824);; biological process: metabolic process (GO:0008152);; biological process: biological adhesion (GO:0022610);; molecular function: binding (GO:0005488);; cellular component: membrane (GO:0016020)
	103	Solyc04g078410.2	Solyc04g078410.2	1.1156e-07	-4.23415	down	[RTKL]	General function prediction only;; Signal transduction mechanisms;; Transcription;; Replication, recombination and repair	Molecular Function: nucleotide binding (GO:0000166);; Molecular Function: protein kinase activity (GO:0004672);; Biological Process: cellular process (GO:0009987);;	K04733|0|sly:101244281|K04733 interleukin-1 receptor-associated kinase 4 [EC:2.7.11.1] | (RefSeq) protein kinase superfamily protein	--	--	--	Protein kinase domain;; Protein tyrosine kinase;; D-mannose binding lectin;; S-locus glycoprotein family;; PAN-like domain;; PAN domain	Putative receptor protein kinase ZmPK1 (Precursor) GN=PK1 OS=Zea mays (Maize) PE=2 SV=2	T	Signal transduction mechanisms	PREDICTED: putative receptor protein kinase ZmPK1 [Solanum lycopersicum]	molecular function: binding (GO:0005488);; molecular function: catalytic activity (GO:0003824);; biological process: metabolic process (GO:0008152);; biological process: cellular process (GO:0009987)
	104	Solyc10g006740.2	Solyc10g006740.2	6.38493e-05	-2.07952	down	--	--	Molecular Function: calcium ion binding (GO:0005509);;	--	--	[ZD]	Cytoskeleton;; Cell cycle control, cell division, chromosome partitioning	EF-hand domain pair	Calcium-binding protein PBP1 GN=F24B18.11 OS=Arabidopsis thaliana (Mouse-ear cress) PE=1 SV=1	T	Signal transduction mechanisms	PREDICTED: calcium-binding protein PBP1-like [Solanum lycopersicum]	molecular function: binding (GO:0005488)
	105	Solyc05g055860.2	Solyc05g055860.2	3.39795e-05	2.88699	up	[RTKL]	General function prediction only;; Signal transduction mechanisms;; Transcription;; Replication, recombination and repair	Molecular Function: nucleotide binding (GO:0000166);; Molecular Function: protein kinase activity (GO:0004672);;	--	--	[T]	Signal transduction mechanisms	Protein kinase domain;; Protein tyrosine kinase	Serine/threonine-protein kinase At3g07070 GN=At3g07070 OS=Arabidopsis thaliana (Mouse-ear cress) PE=2 SV=1	T	Signal transduction mechanisms	PREDICTED: serine/threonine-protein kinase At3g07070-like [Solanum lycopersicum]	molecular function: binding (GO:0005488);; molecular function: catalytic activity (GO:0003824);; biological process: metabolic process (GO:0008152);; biological process: cellular process (GO:0009987)
	106	Solyc09g075420.2	Solyc09g075420.2	5.22091e-08	2.21534	up	--	--	Molecular Function: DNA binding (GO:0003677);; Molecular Function: transcription factor activity, sequence-specific DNA binding (GO:0003700);; Molecular Function: phosphatidylinositol phospholipase C activity (GO:0004435);; Cellular Component: nucleus (GO:0005634);; Biological Process: regulation of transcription, DNA-templated (GO:0006355);; Biological Process: lipid metabolic process (GO:000662…	K09286|5.66168e-172|sly:543866|K09286 EREBP-like factor | (RefSeq) ERF2, LeERF2; ethylene response factor 2	--	--	--	AP2 domain	Ethylene-responsive transcription factor ERF071 GN=ERF071 OS=Arabidopsis thaliana (Mouse-ear cress) PE=2 SV=1	K	Transcription	ethylene-binding protein [Solanum lycopersicum]	molecular function: binding (GO:0005488);; molecular function: nucleic acid binding transcription factor activity (GO:0001071);; biological process: biological regulation (GO:0065007);; molecular function: catalytic activity (GO:0003824);; cellular component: cell (GO:0005623);; cellular component: organelle (GO:0043226);; cellular component: cell part (GO:0044464);; biological process: metabolic…
	107	Solyc09g098580.2	Solyc09g098580.2	7.78101e-15	-2.13365	down	[TK]	Signal transduction mechanisms;; Transcription	Molecular Function: catalytic activity (GO:0003824);; Biological Process: guanosine tetraphosphate metabolic process (GO:0015969);;	--	--	[T]	Signal transduction mechanisms	HD domain;; Region found in RelA / SpoT proteins;; TGS domain;; HD domain	Putative GTP diphosphokinase RSH1, chloroplastic (Precursor) GN=RSH1 OS=Arabidopsis thaliana (Mouse-ear cress) PE=1 SV=1	T	Signal transduction mechanisms	PREDICTED: putative GTP diphosphokinase RSH1, chloroplastic isoform X2 [Solanum lycopersicum]	molecular function: catalytic activity (GO:0003824);; biological process: metabolic process (GO:0008152);; biological process: cellular process (GO:0009987);; biological process: single-organism process (GO:0044699)
	108	Solyc09g007110.2	Solyc09g007110.2	2.16981e-20	-2.74579	down	[RTKL]	General function prediction only;; Signal transduction mechanisms;; Transcription;; Replication, recombination and repair	--	--	--	--	--	Protein tyrosine kinase;; Leucine Rich repeats (2 copies);; Leucine Rich Repeat;; Protein kinase domain;; Leucine rich repeat;; Leucine rich repeat N-terminal domain;; Leucine rich repeat;; Leucine Rich repeat	Probable LRR receptor-like serine/threonine-protein kinase At4g20940 GN=At4g20940 OS=Arabidopsis thaliana (Mouse-ear cress) PE=1 SV=1	T	Signal transduction mechanisms	PREDICTED: probable LRR receptor-like serine/threonine-protein kinase At4g20940 [Solanum lycopersicum]	--
	109	Solyc02g089930.2	Solyc02g089930.2	5.09933e-05	-1.10336	down	--	--	Molecular Function: zinc ion binding (GO:0008270);; Molecular Function: ubiquitin binding (GO:0043130);; Biological Process: negative regulation of organ growth (GO:0046621);; Biological Process: seed morphogenesis (GO:0048317);; Biological Process: plant ovule morphogenesis (GO:0048482);;	--	--	[TZ]	Signal transduction mechanisms;; Cytoskeleton	Protein of unknown function (DUF3633);; LIM domain	Protein DA1-related 1 GN=DAR1 OS=Arabidopsis thaliana (Mouse-ear cress) PE=1 SV=3	TZ	Signal transduction mechanisms;; Cytoskeleton	PREDICTED: protein DA1-related 1 [Solanum lycopersicum]	molecular function: binding (GO:0005488);; biological process: biological regulation (GO:0065007);; biological process: reproduction (GO:0000003);; biological process: reproductive process (GO:0022414);; biological process: developmental process (GO:0032502);; biological process: single-organism process (GO:0044699)
	110	Solyc05g010400.2	Solyc05g010400.2	0.000748031	-2.402	down	[RTKL]	General function prediction only;; Signal transduction mechanisms;; Transcription;; Replication, recombination and repair	Molecular Function: protein serine/threonine kinase activity (GO:0004674);; Molecular Function: ATP binding (GO:0005524);; Biological Process: protein phosphorylation (GO:0006468);; Cellular Component: integral component of membrane (GO:0016021);;	--	--	--	--	Protein kinase domain;; Protein tyrosine kinase;; Leucine Rich repeats (2 copies);; Leucine rich repeat;; Leucine rich repeat N-terminal domain;; Leucine Rich repeat;; Leucine Rich Repeat	Protein NSP-INTERACTING KINASE 1 (Precursor) GN=NIK1 OS=Arabidopsis thaliana (Mouse-ear cress) PE=1 SV=1	T	Signal transduction mechanisms	PREDICTED: protein NSP-INTERACTING KINASE 1 [Solanum lycopersicum]	molecular function: catalytic activity (GO:0003824);; biological process: metabolic process (GO:0008152);; biological process: cellular process (GO:0009987);; molecular function: binding (GO:0005488);; cellular component: membrane (GO:0016020);; cellular component: membrane part (GO:0044425)
	111	Solyc06g065920.2	Solyc06g065920.2	0.00862804	-1.18817	down	[T]	Signal transduction mechanisms	Molecular Function: protein serine/threonine phosphatase activity (GO:0004722);; Biological Process: protein dephosphorylation (GO:0006470);; Cellular Component: protein serine/threonine phosphatase complex (GO:0008287);; Molecular Function: metal ion binding (GO:0046872);;	K01102|0|sly:101264636|K01102 pyruvate dehydrogenase phosphatase [EC:3.1.3.43] | (RefSeq) probable protein phosphatase 2C 42	--	[T]	Signal transduction mechanisms	Protein phosphatase 2C	Probable protein phosphatase 2C 42 GN=At3g17090 OS=Arabidopsis thaliana (Mouse-ear cress) PE=2 SV=1	T	Signal transduction mechanisms	PREDICTED: probable protein phosphatase 2C 42 [Solanum lycopersicum]	molecular function: catalytic activity (GO:0003824);; biological process: metabolic process (GO:0008152);; biological process: cellular process (GO:0009987);; cellular component: cell (GO:0005623);; cellular component: macromolecular complex (GO:0032991);; cellular component: cell part (GO:0044464);; molecular function: binding (GO:0005488)
	112	Solyc04g063370.1	Solyc04g063370.1	0.00203993	2.5878	up	[RTKL]	General function prediction only;; Signal transduction mechanisms;; Transcription;; Replication, recombination and repair	Molecular Function: kinase activity (GO:0016301);;	K04730|0|sot:102579664|K04730 interleukin-1 receptor-associated kinase 1 [EC:2.7.11.1] | (RefSeq) receptor-like cytosolic serine/threonine-protein kinase RBK1	--	[T]	Signal transduction mechanisms	Protein kinase domain;; Protein tyrosine kinase	Proline-rich receptor-like protein kinase PERK12 OS=Arabidopsis thaliana (Mouse-ear cress) PE=2 SV=2	T	Signal transduction mechanisms	PREDICTED: serine/threonine-protein kinase At5g01020-like [Solanum lycopersicum]	molecular function: catalytic activity (GO:0003824)
	113	Solyc11g007590.1	Solyc11g007590.1	1.13126e-08	1.56192	up	--	--	--	--	--	[TO]	Signal transduction mechanisms;; Posttranslational modification, protein turnover, chaperones	OTU-like cysteine protease;; Peptidase C65 Otubain	OTU domain-containing protein At3g57810 GN=At3g57810 OS=Arabidopsis thaliana (Mouse-ear cress) PE=2 SV=1	OT	Posttranslational modification, protein turnover, chaperones;; Signal transduction mechanisms	PREDICTED: uncharacterized protein LOC101253339 [Solanum lycopersicum]	--
	114	Solyc07g043510.2	Solyc07g043510.2	9.32301e-05	1.18311	up	--	--	Cellular Component: plasma membrane (GO:0005886);;	--	--	[TO]	Signal transduction mechanisms;; Posttranslational modification, protein turnover, chaperones	OTU-like cysteine protease	--	OT	Posttranslational modification, protein turnover, chaperones;; Signal transduction mechanisms	PREDICTED: OTU domain-containing protein DDB_G0284757-like [Solanum lycopersicum]	cellular component: cell (GO:0005623);; cellular component: membrane (GO:0016020);; cellular component: cell part (GO:0044464)
	115	Solyc10g079600.1	Solyc10g079600.1	1.86073e-07	-2.37433	down	[T]	Signal transduction mechanisms	Molecular Function: phosphorelay response regulator activity (GO:0000156);; Biological Process: phosphorelay signal transduction system (GO:0000160);; Biological Process: regulation of transcription, DNA-templated (GO:0006355);; Biological Process: intracellular signal transduction (GO:0035556);;	K14492|1.98767e-152|sly:101247174|K14492 two-component response regulator ARR-A family | (RefSeq) two-component response regulator ARR9	Plant hormone signal transduction (ko04075)	[K]	Transcription	Response regulator receiver domain	Two-component response regulator ARR9 GN=F24I3.120 OS=Arabidopsis thaliana (Mouse-ear cress) PE=1 SV=1	K	Transcription	PREDICTED: two-component response regulator ARR9 [Solanum lycopersicum]	molecular function: signal transducer activity (GO:0004871);; biological process: cellular process (GO:0009987);; biological process: signaling (GO:0023052);; biological process: single-organism process (GO:0044699);; biological process: response to stimulus (GO:0050896);; biological process: biological regulation (GO:0065007)
	116	Solyc11g013240.1	Solyc11g013240.1	0.0122151	-1.19177	down	[RTKL]	General function prediction only;; Signal transduction mechanisms;; Transcription;; Replication, recombination and repair	--	K08866|0|sly:101254862|K08866 serine/threonine-protein kinase TTK/MPS1 [EC:2.7.12.1] | (RefSeq) serine/threonine-protein kinase MPS1	--	[D]	Cell cycle control, cell division, chromosome partitioning	Protein kinase domain;; Protein tyrosine kinase	Cell division control protein 2 homolog GN=CDC2 OS=Vigna unguiculata (Cowpea) PE=2 SV=1	D	Cell cycle control, cell division, chromosome partitioning	PREDICTED: serine/threonine-protein kinase MPS1 isoform X2 [Solanum lycopersicum]	--
	117	Solyc12g098310.1	Solyc12g098310.1	0.000558422	-1.82172	down	--	--	Molecular Function: cyclin-dependent protein serine/threonine kinase inhibitor activity (GO:0004861);; Cellular Component: nucleus (GO:0005634);; Biological Process: cell cycle arrest (GO:0007050);;	--	--	--	--	Cyclin-dependent kinase inhibitor	Cyclin-dependent kinase inhibitor 3 GN=K24G6.15 OS=Arabidopsis thaliana (Mouse-ear cress) PE=1 SV=1	T	Signal transduction mechanisms	PREDICTED: cyclin-dependent kinase inhibitor 4-like [Solanum lycopersicum]	molecular function: molecular function regulator (GO:0098772);; biological process: biological regulation (GO:0065007);; cellular component: cell (GO:0005623);; cellular component: organelle (GO:0043226);; cellular component: cell part (GO:0044464);; biological process: cellular process (GO:0009987);; biological process: single-organism process (GO:0044699)
	118	Solyc02g093520.2	Solyc02g093520.2	0.00959395	1.18433	up	--	--	Molecular Function: zinc ion binding (GO:0008270);;	K16280|0|sly:101258318|K16280 E3 ubiquitin-protein ligase RGLG [EC:2.3.2.27] | (RefSeq) RFP1; E3 ubiquitin-protein ligase RGLG2-like	--	[T]	Signal transduction mechanisms	Copine;; Zinc finger, C3HC4 type (RING finger)	E3 ubiquitin-protein ligase RGLG2 GN=RGLG2 OS=Arabidopsis thaliana (Mouse-ear cress) PE=1 SV=1	O	Posttranslational modification, protein turnover, chaperones	E3 ubiquitin-protein ligase RGLG2-like [Solanum lycopersicum]	molecular function: binding (GO:0005488)
	119	Solyc06g076450.2	Solyc06g076450.2	0.00232804	1.22857	up	[R]	General function prediction only	Molecular Function: GTP binding (GO:0005525);; Cellular Component: plasma membrane (GO:0005886);; Biological Process: small GTPase mediated signal transduction (GO:0007264);; Biological Process: protein transport (GO:0015031);; Molecular Function: hydrolase activity (GO:0016787);;	K07904|4.71366e-158|sly:101268402|K07904 Ras-related protein Rab-11A | (RefSeq) ras-related protein Rab11A	Endocytosis (ko04144)	[U]	Intracellular trafficking, secretion, and vesicular transport	Ras family;; Miro-like protein;; ADP-ribosylation factor family;; 50S ribosome-binding GTPase;; Elongation factor Tu GTP binding domain	Ras-related protein Rab2BV GN=RAB2BV OS=Beta vulgaris (Sugar beet) PE=2 SV=1	U	Intracellular trafficking, secretion, and vesicular transport	PREDICTED: ras-related protein Rab11A [Solanum lycopersicum]	molecular function: binding (GO:0005488);; cellular component: cell (GO:0005623);; cellular component: membrane (GO:0016020);; cellular component: cell part (GO:0044464);; biological process: cellular process (GO:0009987);; biological process: signaling (GO:0023052);; biological process: single-organism process (GO:0044699);; biological process: response to stimulus (GO:0050896);; biological proc…
	120	Solyc05g009000.2	Solyc05g009000.2	0.000367322	1.46169	up	--	--	--	K04733|0|sly:101247319|K04733 interleukin-1 receptor-associated kinase 4 [EC:2.7.11.1] | (RefSeq) LEAF RUST 10 DISEASE-RESISTANCE LOCUS RECEPTOR-LIKE PROTEIN KINASE-like 1.1	--	[T]	Signal transduction mechanisms	Wall-associated receptor kinase C-terminal	Probable serine/threonine-protein kinase At1g18390 (Precursor) GN=At1g18390 OS=Arabidopsis thaliana (Mouse-ear cress) PE=2 SV=2	T	Signal transduction mechanisms	PREDICTED: probable serine/threonine-protein kinase At1g18390 [Solanum lycopersicum]	--
	121	Solyc10g006710.2	Solyc10g006710.2	4.55642e-06	2.39501	up	[RTKL]	General function prediction only;; Signal transduction mechanisms;; Transcription;; Replication, recombination and repair	--	--	--	--	--	Protein tyrosine kinase;; Protein kinase domain;; S-locus glycoprotein family;; D-mannose binding lectin;; PAN-like domain;; Domain of unknown function (DUF3403)	G-type lectin S-receptor-like serine/threonine-protein kinase At4g27290 (Precursor) GN=At4g27290 OS=Arabidopsis thaliana (Mouse-ear cress) PE=3 SV=4	T	Signal transduction mechanisms	PREDICTED: uncharacterized protein LOC101244232 [Solanum lycopersicum]	--
	122	Solyc10g055240.1	Solyc10g055240.1	3.00545e-21	-5.87115	down	--	--	Molecular Function: phospholipase C activity (GO:0004629);; Biological Process: lipid metabolic process (GO:0006629);; Biological Process: intracellular signal transduction (GO:0035556);;	--	--	[T]	Signal transduction mechanisms	Phosphatidylinositol-specific phospholipase C, X domain	--	T	Signal transduction mechanisms	PREDICTED: PI-PLC X-box domain-containing protein DDB_G0293730-like [Solanum lycopersicum]	molecular function: catalytic activity (GO:0003824);; biological process: metabolic process (GO:0008152);; biological process: single-organism process (GO:0044699);; biological process: cellular process (GO:0009987);; biological process: signaling (GO:0023052);; biological process: response to stimulus (GO:0050896);; biological process: biological regulation (GO:0065007)
	123	Solyc02g079540.1	Solyc02g079540.1	1.28617e-07	3.66837	up	[RTKL]	General function prediction only;; Signal transduction mechanisms;; Transcription;; Replication, recombination and repair	Molecular Function: kinase activity (GO:0016301);; Biological Process: phosphorylation (GO:0016310);;	--	--	--	--	Protein tyrosine kinase;; Protein kinase domain;; S-locus glycoprotein family;; D-mannose binding lectin;; PAN-like domain	G-type lectin S-receptor-like serine/threonine-protein kinase At1g11330 (Precursor) GN=At1g11330 OS=Arabidopsis thaliana (Mouse-ear cress) PE=2 SV=3	T	Signal transduction mechanisms	PREDICTED: LOW QUALITY PROTEIN: uncharacterized protein LOC101264400 [Solanum lycopersicum]	molecular function: catalytic activity (GO:0003824);; biological process: metabolic process (GO:0008152);; biological process: cellular process (GO:0009987)
	124	Solyc04g008200.2	Solyc04g008200.2	0.00132981	-1.95214	down	--	--	Molecular Function: ATP binding (GO:0005524);; Biological Process: defense response (GO:0006952);; Molecular Function: nucleoside-triphosphatase activity (GO:0017111);; Molecular Function: ADP binding (GO:0043531);;	--	--	[T]	Signal transduction mechanisms	NB-ARC domain;; AAA domain	Putative late blight resistance protein homolog R1B-8 GN=R1B-8 OS=Solanum demissum (Wild potato) PE=5 SV=1	T	Signal transduction mechanisms	hero resistance protein 1 homologue [Solanum lycopersicum]	molecular function: binding (GO:0005488);; biological process: response to stimulus (GO:0050896);; molecular function: catalytic activity (GO:0003824)
	125	Solyc12g036330.1	Solyc12g036330.1	0.000110405	2.8156	up	[RTKL]	General function prediction only;; Signal transduction mechanisms;; Transcription;; Replication, recombination and repair	Molecular Function: protein kinase activity (GO:0004672);;	K04733|0|sly:101254067|K04733 interleukin-1 receptor-associated kinase 4 [EC:2.7.11.1] | (RefSeq) LEAF RUST 10 DISEASE-RESISTANCE LOCUS RECEPTOR-LIKE PROTEIN KINASE-like 1.2	--	[T]	Signal transduction mechanisms	Protein kinase domain;; Protein tyrosine kinase;; Wall-associated receptor kinase C-terminal	Probable serine/threonine-protein kinase At1g18390 (Precursor) GN=At1g18390 OS=Arabidopsis thaliana (Mouse-ear cress) PE=2 SV=2	T	Signal transduction mechanisms	PREDICTED: probable serine/threonine-protein kinase At1g18390 isoform X1 [Solanum lycopersicum]	molecular function: catalytic activity (GO:0003824);; biological process: metabolic process (GO:0008152);; biological process: cellular process (GO:0009987)
	126	Solyc01g105180.2	Solyc01g105180.2	0.00651119	-1.18552	down	--	--	--	--	--	[TZ]	Signal transduction mechanisms;; Cytoskeleton	Protein of unknown function (DUF3633);; Peptidase MA superfamily	Protein DA1 GN=T29M8.14 OS=Arabidopsis thaliana (Mouse-ear cress) PE=1 SV=1	TZ	Signal transduction mechanisms;; Cytoskeleton	PREDICTED: protein DA1-like isoform X2 [Solanum lycopersicum]	--
	127	Solyc02g079590.2	Solyc02g079590.2	0.000826049	1.23172	up	[RTKL]	General function prediction only;; Signal transduction mechanisms;; Transcription;; Replication, recombination and repair	Molecular Function: protein serine/threonine kinase activity (GO:0004674);; Molecular Function: ATP binding (GO:0005524);; Biological Process: protein phosphorylation (GO:0006468);; Biological Process: recognition of pollen (GO:0048544);;	--	--	--	--	Protein tyrosine kinase;; Protein kinase domain;; S-locus glycoprotein family;; D-mannose binding lectin;; PAN-like domain;; Domain of unknown function (DUF3403);; Receptor serine/threonine kinase	Receptor-like serine/threonine-protein kinase SD1-8 (Precursor) GN=T6K22.110 OS=Arabidopsis thaliana (Mouse-ear cress) PE=1 SV=1	T	Signal transduction mechanisms	PREDICTED: receptor-like serine/threonine-protein kinase SD1-8 [Solanum lycopersicum]	molecular function: catalytic activity (GO:0003824);; biological process: metabolic process (GO:0008152);; biological process: cellular process (GO:0009987);; molecular function: binding (GO:0005488);; biological process: reproduction (GO:0000003);; biological process: reproductive process (GO:0022414);; biological process: single-organism process (GO:0044699)
	128	Solyc04g008720.2	Solyc04g008720.2	0.000196204	-1.35568	down	[T]	Signal transduction mechanisms	--	K18643|0|sly:101249258|K18643 katanin p80 WD40 repeat-containing subunit B1 | (RefSeq) katanin p80 WD40 repeat-containing subunit B1 homolog	--	[D]	Cell cycle control, cell division, chromosome partitioning	WD domain, G-beta repeat;; con80 domain of Katanin;; Eukaryotic translation initiation factor eIF2A	Katanin p80 WD40 repeat-containing subunit B1 homolog {ECO:0000255|HAMAP-Rule:MF_03022} GN=At5g23430 OS=Arabidopsis thaliana (Mouse-ear cress) PE=2 SV=3	D	Cell cycle control, cell division, chromosome partitioning	PREDICTED: katanin p80 WD40 repeat-containing subunit B1 homolog isoform X1 [Solanum lycopersicum]	--
	129	Solyc04g079120.2	Solyc04g079120.2	0.000382337	1.37733	up	[T]	Signal transduction mechanisms	Molecular Function: protein serine/threonine phosphatase activity (GO:0004722);; Cellular Component: mitochondrion (GO:0005739);; Cellular Component: cytosol (GO:0005829);; Biological Process: metabolic process (GO:0008152);;	--	--	[T]	Signal transduction mechanisms	Protein phosphatase 2C;; Protein phosphatase 2C;; Stage II sporulation protein E (SpoIIE)	Probable protein phosphatase 2C 12 GN=At1g47380 OS=Arabidopsis thaliana (Mouse-ear cress) PE=2 SV=1	T	Signal transduction mechanisms	PREDICTED: probable protein phosphatase 2C 12 [Solanum lycopersicum]	molecular function: catalytic activity (GO:0003824);; biological process: metabolic process (GO:0008152);; biological process: cellular process (GO:0009987);; cellular component: cell (GO:0005623);; cellular component: organelle (GO:0043226);; cellular component: cell part (GO:0044464)
	130	Solyc12g099250.1	Solyc12g099250.1	5.30987e-05	-1.15781	down	[RTKL]	General function prediction only;; Signal transduction mechanisms;; Transcription;; Replication, recombination and repair	--	--	--	[T]	Signal transduction mechanisms	Protein tyrosine kinase;; Protein kinase domain;; PAS domain;; PAS fold;; PAS fold;; PAS domain;; PAS domain;; PAS fold	Serine/threonine-protein kinase EDR1 GN=F22O13.20 OS=Arabidopsis thaliana (Mouse-ear cress) PE=1 SV=1	T	Signal transduction mechanisms	PREDICTED: RGS domain-containing serine/threonine-protein kinase A-like isoform X1 [Solanum lycopersicum]	--
	131	Solyc09g007730.2	Solyc09g007730.2	0.0110905	-1.56426	down	[RTKL]	General function prediction only;; Signal transduction mechanisms;; Transcription;; Replication, recombination and repair	Molecular Function: protein serine/threonine kinase activity (GO:0004674);; Molecular Function: ATP binding (GO:0005524);; Biological Process: protein phosphorylation (GO:0006468);;	--	--	[T]	Signal transduction mechanisms	Protein kinase domain;; Protein tyrosine kinase	Putative serine/threonine-protein kinase {ECO:0000250|UniProtKB:Q9FE20, ECO:0000303|Ref.2} (Fragment) OS=Helianthus annuus (Common sunflower) PE=1 SV=1	T	Signal transduction mechanisms	PREDICTED: putative serine/threonine-protein kinase isoform X2 [Solanum lycopersicum]	molecular function: catalytic activity (GO:0003824);; biological process: metabolic process (GO:0008152);; biological process: cellular process (GO:0009987);; molecular function: binding (GO:0005488)
	132	Solyc09g065850.2	Solyc09g065850.2	0.00220023	1.63898	up	--	--	Cellular Component: nucleus (GO:0005634);; Biological Process: regulation of transcription, DNA-templated (GO:0006355);; Biological Process: response to ethylene (GO:0009723);; Biological Process: auxin-activated signaling pathway (GO:0009734);; Biological Process: post-embryonic development (GO:0009791);; Molecular Function: protein dimerization activity (GO:0046983);;	K14484|2.09183e-117|sly:543540|K14484 auxin-responsive protein IAA | (RefSeq) IAA3; IAA3 protein	Plant hormone signal transduction (ko04075)	--	--	AUX/IAA family	Auxin-induced protein 22D GN=AUX22D OS=Vigna radiata var. radiata (Mung bean) PE=2 SV=1	K	Transcription	IAA3 protein [Solanum lycopersicum]	cellular component: cell (GO:0005623);; cellular component: organelle (GO:0043226);; cellular component: cell part (GO:0044464);; biological process: biological regulation (GO:0065007);; biological process: response to stimulus (GO:0050896);; biological process: cellular process (GO:0009987);; biological process: signaling (GO:0023052);; biological process: single-organism process (GO:0044699);; …
	133	Solyc04g077270.2	Solyc04g077270.2	0.0465787	1.42756	up	[RTKL]	General function prediction only;; Signal transduction mechanisms;; Transcription;; Replication, recombination and repair	--	--	--	--	--	Protein tyrosine kinase;; Protein kinase domain;; S-locus glycoprotein family;; D-mannose binding lectin;; PAN-like domain	G-type lectin S-receptor-like serine/threonine-protein kinase At4g27290 (Precursor) GN=At4g27290 OS=Arabidopsis thaliana (Mouse-ear cress) PE=3 SV=4	T	Signal transduction mechanisms	PREDICTED: G-type lectin S-receptor-like serine/threonine-protein kinase At4g27290 [Solanum lycopersicum]	--
	134	Solyc09g090910.1	Solyc09g090910.1	0.0296167	-1.22289	down	--	--	Cellular Component: nucleus (GO:0005634);; Biological Process: regulation of transcription, DNA-templated (GO:0006355);; Biological Process: pattern specification process (GO:0007389);; Biological Process: auxin-activated signaling pathway (GO:0009734);; Biological Process: single-organism developmental process (GO:0044767);; Molecular Function: protein dimerization activity (GO:0046983);; Biolog…	K14484|0|sly:101055546|K14484 auxin-responsive protein IAA | (RefSeq) IAA13	Plant hormone signal transduction (ko04075)	--	--	AUX/IAA family	Auxin-responsive protein IAA13 GN=IAA13 OS=Arabidopsis thaliana (Mouse-ear cress) PE=1 SV=2	K	Transcription	PREDICTED: IAA13 isoform X1 [Solanum lycopersicum]	cellular component: cell (GO:0005623);; cellular component: organelle (GO:0043226);; cellular component: cell part (GO:0044464);; biological process: biological regulation (GO:0065007);; biological process: multicellular organismal process (GO:0032501);; biological process: single-organism process (GO:0044699);; biological process: cellular process (GO:0009987);; biological process: signaling (GO…
	135	Solyc07g007800.2	Solyc07g007800.2	0.00498465	-1.14279	down	[R]	General function prediction only	--	K07297|0|sly:101264738|K07297 adiponectin receptor | (RefSeq) heptahelical transmembrane protein 1	--	[RT]	General function prediction only;; Signal transduction mechanisms	Haemolysin-III related	Heptahelical transmembrane protein 1 GN=HHP1 OS=Arabidopsis thaliana (Mouse-ear cress) PE=1 SV=1	T	Signal transduction mechanisms	PREDICTED: heptahelical transmembrane protein 1 [Solanum lycopersicum]	--
	136	Solyc03g114210.2	Solyc03g114210.2	0.000462589	1.71596	up	[RTKL]	General function prediction only;; Signal transduction mechanisms;; Transcription;; Replication, recombination and repair	Biological Process: RNA splicing, via endonucleolytic cleavage and ligation (GO:0000394);; Molecular Function: protein serine/threonine kinase activity (GO:0004674);; Molecular Function: protein serine/threonine/tyrosine kinase activity (GO:0004712);; Molecular Function: ATP binding (GO:0005524);; Cellular Component: plasma membrane (GO:0005886);; Biological Process: acetyl-CoA metabolic process …	--	--	[T]	Signal transduction mechanisms	Protein tyrosine kinase;; Protein kinase domain	Serine/threonine-protein kinase HT1 GN=HT1 OS=Arabidopsis thaliana (Mouse-ear cress) PE=1 SV=1	T	Signal transduction mechanisms	PREDICTED: serine/threonine-protein kinase HT1-like [Solanum lycopersicum]	biological process: metabolic process (GO:0008152);; biological process: cellular process (GO:0009987);; molecular function: catalytic activity (GO:0003824);; molecular function: binding (GO:0005488);; cellular component: cell (GO:0005623);; cellular component: membrane (GO:0016020);; cellular component: cell part (GO:0044464);; biological process: single-organism process (GO:0044699);; cellular …
	137	Solyc03g095780.1	Solyc03g095780.1	9.20773e-16	-5.31529	down	--	--	--	K14496|1.06382e-146|sly:101256856|K14496 abscisic acid receptor PYR/PYL family | (RefSeq) abscisic acid receptor PYL4	Plant hormone signal transduction (ko04075)	--	--	Polyketide cyclase / dehydrase and lipid transport;; Pathogenesis-related protein Bet v I family	Abscisic acid receptor PYL4 GN=T19C21.20 OS=Arabidopsis thaliana (Mouse-ear cress) PE=1 SV=1	R	General function prediction only	PREDICTED: abscisic acid receptor PYL4-like [Solanum lycopersicum]	--
	138	Solyc03g006610.2	Solyc03g006610.2	1.74923e-05	1.51281	up	[U]	Intracellular trafficking, secretion, and vesicular transport	--	K12486|0|sly:101263379|K12486 stromal membrane-associated protein | (RefSeq) probable ADP-ribosylation factor GTPase-activating protein AGD5	Endocytosis (ko04144)	[T]	Signal transduction mechanisms	Putative GTPase activating protein for Arf	Probable ADP-ribosylation factor GTPase-activating protein AGD5 GN=MDK4.13 OS=Arabidopsis thaliana (Mouse-ear cress) PE=1 SV=1	U	Intracellular trafficking, secretion, and vesicular transport	PREDICTED: probable ADP-ribosylation factor GTPase-activating protein AGD5 isoform X2 [Solanum lycopersicum]	--
	139	Solyc04g015330.2	Solyc04g015330.2	0.000172708	-1.23799	down	[T]	Signal transduction mechanisms	--	--	--	[R]	General function prediction only	Histidine phosphatase superfamily (branch 1)	--	G	Carbohydrate transport and metabolism	PREDICTED: uncharacterized protein LOC101251174 [Solanum lycopersicum]	--
	140	Solyc04g008400.1	Solyc04g008400.1	0.000839529	1.06409	up	[RTKL]	General function prediction only;; Signal transduction mechanisms;; Transcription;; Replication, recombination and repair	--	--	--	--	--	S-locus glycoprotein family;; Protein kinase domain;; Protein tyrosine kinase;; D-mannose binding lectin;; PAN-like domain	G-type lectin S-receptor-like serine/threonine-protein kinase At1g11330 (Precursor) GN=At1g11330 OS=Arabidopsis thaliana (Mouse-ear cress) PE=2 SV=3	T	Signal transduction mechanisms	PREDICTED: uncharacterized protein LOC102588603 [Solanum tuberosum]	--
	141	Solyc12g005400.1	Solyc12g005400.1	0.000333542	-1.04935	down	--	--	Biological Process: ion transport (GO:0006811);; Cellular Component: integral component of membrane (GO:0016021);;	--	--	[PT]	Inorganic ion transport and metabolism;; Signal transduction mechanisms	Cyclic nucleotide-binding domain	Cyclic nucleotide-gated ion channel 4 GN=MDK4.7 OS=Arabidopsis thaliana (Mouse-ear cress) PE=2 SV=2	P	Inorganic ion transport and metabolism	PREDICTED: cyclic nucleotide-gated ion channel 4 [Solanum lycopersicum]	biological process: localization (GO:0051179);; cellular component: membrane (GO:0016020);; cellular component: membrane part (GO:0044425)
	142	Solyc02g080040.2	Solyc02g080040.2	0.000114691	1.93746	up	[RTKL]	General function prediction only;; Signal transduction mechanisms;; Transcription;; Replication, recombination and repair	Molecular Function: protein serine/threonine kinase activity (GO:0004674);; Molecular Function: ATP binding (GO:0005524);; Biological Process: protein phosphorylation (GO:0006468);;	K04733|0|sot:102603268|K04733 interleukin-1 receptor-associated kinase 4 [EC:2.7.11.1] | (RefSeq) cysteine-rich receptor-like protein kinase 10	--	--	--	Protein tyrosine kinase;; Protein kinase domain	Cysteine-rich receptor-like protein kinase 10 (Precursor) GN=F21P8.70 OS=Arabidopsis thaliana (Mouse-ear cress) PE=1 SV=3	T	Signal transduction mechanisms	PREDICTED: cysteine-rich receptor-like protein kinase 10-like [Solanum tuberosum]	molecular function: catalytic activity (GO:0003824);; biological process: metabolic process (GO:0008152);; biological process: cellular process (GO:0009987);; molecular function: binding (GO:0005488)
	143	Solyc04g078700.2	Solyc04g078700.2	2.04405e-06	-1.31276	down	[RTKL]	General function prediction only;; Signal transduction mechanisms;; Transcription;; Replication, recombination and repair	--	K04733|0|sly:101259435|K04733 interleukin-1 receptor-associated kinase 4 [EC:2.7.11.1] | (RefSeq) probable serine/threonine-protein kinase At1g01540	--	[T]	Signal transduction mechanisms	Protein kinase domain;; Protein tyrosine kinase	Probable serine/threonine-protein kinase At1g01540 GN=At1g01540 OS=Arabidopsis thaliana (Mouse-ear cress) PE=1 SV=2	T	Signal transduction mechanisms	PREDICTED: probable serine/threonine-protein kinase At1g01540 [Solanum lycopersicum]	--
	144	Solyc11g071820.1	Solyc11g071820.1	1.14797e-17	-3.18679	down	--	--	Molecular Function: kinase activity (GO:0016301);; Biological Process: phosphorylation (GO:0016310);;	K04733|0|sly:101259404|K04733 interleukin-1 receptor-associated kinase 4 [EC:2.7.11.1] | (RefSeq) probable receptor-like protein kinase At1g49730	--	[T]	Signal transduction mechanisms	Protein tyrosine kinase;; Protein kinase domain	Probable receptor-like protein kinase At1g49730 (Precursor) GN=At1g49730 OS=Arabidopsis thaliana (Mouse-ear cress) PE=2 SV=1	T	Signal transduction mechanisms	PREDICTED: probable receptor-like protein kinase At1g49730 isoform X1 [Solanum lycopersicum]	molecular function: catalytic activity (GO:0003824);; biological process: metabolic process (GO:0008152);; biological process: cellular process (GO:0009987)
	145	Solyc04g076140.2	Solyc04g076140.2	0.0101314	1.303	up	--	--	--	--	--	[T]	Signal transduction mechanisms	RhoGAP domain;; Leucine-zipper of ternary complex factor MIP1;; PH domain	Rho GTPase-activating protein REN1 GN=REN1 OS=Arabidopsis thaliana (Mouse-ear cress) PE=1 SV=2	T	Signal transduction mechanisms	PREDICTED: rho GTPase-activating protein REN1 isoform X1 [Solanum lycopersicum]	--
	146	Solyc03g031980.2	Solyc03g031980.2	5.40639e-06	-2.52179	down	[RTKL]	General function prediction only;; Signal transduction mechanisms;; Transcription;; Replication, recombination and repair	Molecular Function: nucleotide binding (GO:0000166);; Molecular Function: protein kinase activity (GO:0004672);; Biological Process: phosphorylation (GO:0016310);;	K04733|0|sly:101260206|K04733 interleukin-1 receptor-associated kinase 4 [EC:2.7.11.1] | (RefSeq) LecRK; probable L-type lectin-domain containing receptor kinase S.5	--	--	--	Legume lectin domain;; Protein tyrosine kinase;; Protein kinase domain	Probable L-type lectin-domain containing receptor kinase S.5 (Precursor) GN=LECRKS5 OS=Arabidopsis thaliana (Mouse-ear cress) PE=2 SV=1	T	Signal transduction mechanisms	PREDICTED: probable L-type lectin-domain containing receptor kinase S.5 [Solanum lycopersicum]	molecular function: binding (GO:0005488);; molecular function: catalytic activity (GO:0003824);; biological process: metabolic process (GO:0008152);; biological process: cellular process (GO:0009987)
	147	Solyc10g085720.1	Solyc10g085720.1	2.62444e-05	1.27845	up	[RTKL]	General function prediction only;; Signal transduction mechanisms;; Transcription;; Replication, recombination and repair	Molecular Function: protein serine/threonine kinase activity (GO:0004674);; Molecular Function: protein serine/threonine/tyrosine kinase activity (GO:0004712);; Molecular Function: protein tyrosine kinase activity (GO:0004713);; Molecular Function: ATP binding (GO:0005524);; Biological Process: protein phosphorylation (GO:0006468);; Biological Process: response to oxidative stress (GO:0006979);;	K08832|0|sly:101253143|K08832 serine/threonine-protein kinase SRPK3 [EC:2.7.11.1] | (RefSeq) SRSF protein kinase 2-like	--	[T]	Signal transduction mechanisms	Protein kinase domain;; Protein tyrosine kinase	Serine/threonine-protein kinase AFC2 GN=AFC2 OS=Arabidopsis thaliana (Mouse-ear cress) PE=1 SV=1	T	Signal transduction mechanisms	PREDICTED: SRSF protein kinase 2-like [Solanum lycopersicum]	molecular function: catalytic activity (GO:0003824);; biological process: metabolic process (GO:0008152);; biological process: cellular process (GO:0009987);; molecular function: binding (GO:0005488);; biological process: response to stimulus (GO:0050896)
	148	Solyc12g044190.1	Solyc12g044190.1	3.2993e-08	-2.30833	down	--	--	--	--	--	[T]	Signal transduction mechanisms	NB-ARC domain;; Leucine Rich repeats (2 copies);; NACHT domain	Disease resistance protein At4g27190 GN=At4g27190 OS=Arabidopsis thaliana (Mouse-ear cress) PE=2 SV=1	T	Signal transduction mechanisms	PREDICTED: probable disease resistance protein At1g62630-like [Solanum tuberosum]	--
	149	Solyc11g069530.1	Solyc11g069530.1	0.000204292	1.04209	up	--	--	Cellular Component: plasma membrane (GO:0005886);; Biological Process: signal transduction (GO:0007165);; Molecular Function: phosphatidylinositol binding (GO:0035091);;	--	--	--	--	Protein of unknown function (DUF1336);; START domain;; PH domain	Protein ENHANCED DISEASE RESISTANCE 2-like GN=EDR2L OS=Arabidopsis thaliana (Mouse-ear cress) PE=2 SV=1	I	Lipid transport and metabolism	PREDICTED: protein ENHANCED DISEASE RESISTANCE 2-like [Solanum lycopersicum]	cellular component: cell (GO:0005623);; cellular component: membrane (GO:0016020);; cellular component: cell part (GO:0044464);; biological process: cellular process (GO:0009987);; biological process: biological regulation (GO:0065007);; molecular function: binding (GO:0005488)
	150	Solyc03g007050.2	Solyc03g007050.2	0.000415736	-2.57672	down	[RTKL]	General function prediction only;; Signal transduction mechanisms;; Transcription;; Replication, recombination and repair	Molecular Function: protein serine/threonine kinase activity (GO:0004674);; Molecular Function: phosphoprotein phosphatase activity (GO:0004721);; Molecular Function: ATP binding (GO:0005524);; Biological Process: protein phosphorylation (GO:0006468);; Cellular Component: integral component of membrane (GO:0016021);;	K20718|0|sly:101244640|K20718 LRR receptor-like serine/threonine-protein kinase ERECTA [EC:2.7.11.1] | (RefSeq) ERECTA family protein SlERL	--	--	--	Leucine Rich repeats (2 copies);; Leucine rich repeat;; Protein kinase domain;; Leucine Rich Repeat;; Protein tyrosine kinase;; Leucine Rich repeat;; Leucine rich repeat;; Leucine rich repeat N-terminal domain	LRR receptor-like serine/threonine-protein kinase ERL1 {ECO:0000303|PubMed:14985254} (Precursor) OS=Arabidopsis thaliana (Mouse-ear cress) PE=1 SV=1	T	Signal transduction mechanisms	PREDICTED: LRR receptor-like serine/threonine-protein kinase ERL1 [Solanum lycopersicum]	molecular function: catalytic activity (GO:0003824);; biological process: metabolic process (GO:0008152);; biological process: cellular process (GO:0009987);; molecular function: binding (GO:0005488);; cellular component: membrane (GO:0016020);; cellular component: membrane part (GO:0044425)
	151	Solyc07g062680.1	Solyc07g062680.1	1.00733e-08	-1.82158	down	--	--	Biological Process: defense response (GO:0006952);; Biological Process: signal transduction (GO:0007165);; Biological Process: biosynthetic process (GO:0009058);; Biological Process: post-embryonic development (GO:0009791);; Biological Process: cellular component organization (GO:0016043);; Biological Process: regulation of cellular metabolic process (GO:0031323);; Biological Process: cellular ma…	--	--	--	--	TCP family transcription factor	Transcription factor TCP4 GN=K15M2.17 OS=Arabidopsis thaliana (Mouse-ear cress) PE=2 SV=1	K	Transcription	cycloidea [Solanum lycopersicum]	biological process: response to stimulus (GO:0050896);; biological process: cellular process (GO:0009987);; biological process: biological regulation (GO:0065007);; biological process: metabolic process (GO:0008152);; biological process: multicellular organismal process (GO:0032501);; biological process: single-organism process (GO:0044699);; biological process: cellular component organization or…
	152	Solyc01g111880.2	Solyc01g111880.2	0.00321054	-1.56379	down	[RTKL]	General function prediction only;; Signal transduction mechanisms;; Transcription;; Replication, recombination and repair	Molecular Function: protein serine/threonine kinase activity (GO:0004674);; Molecular Function: protein serine/threonine/tyrosine kinase activity (GO:0004712);; Molecular Function: protein tyrosine kinase activity (GO:0004713);; Molecular Function: ATP binding (GO:0005524);; Cellular Component: cytosol (GO:0005829);; Biological Process: protein phosphorylation (GO:0006468);; Biological Process: a…	--	--	[T]	Signal transduction mechanisms	Protein tyrosine kinase;; Protein kinase domain;; ACT domain	Serine/threonine-protein kinase HT1 GN=HT1 OS=Arabidopsis thaliana (Mouse-ear cress) PE=1 SV=1	T	Signal transduction mechanisms	PREDICTED: serine/threonine-protein kinase HT1 isoform X2 [Solanum lycopersicum]	molecular function: catalytic activity (GO:0003824);; biological process: metabolic process (GO:0008152);; biological process: cellular process (GO:0009987);; molecular function: binding (GO:0005488);; cellular component: cell (GO:0005623);; cellular component: cell part (GO:0044464);; biological process: single-organism process (GO:0044699);; biological process: cellular component organization o…
	153	Solyc04g079690.2	Solyc04g079690.2	1.75779e-07	-3.13086	down	[RTKL]	General function prediction only;; Signal transduction mechanisms;; Transcription;; Replication, recombination and repair	Molecular Function: protein tyrosine kinase activity (GO:0004713);; Molecular Function: ATP binding (GO:0005524);; Biological Process: protein phosphorylation (GO:0006468);;	--	--	[T]	Signal transduction mechanisms	Protein tyrosine kinase;; Protein kinase domain	Proline-rich receptor-like protein kinase PERK9 GN=PERK9 OS=Arabidopsis thaliana (Mouse-ear cress) PE=2 SV=1	T	Signal transduction mechanisms	PREDICTED: inactive protein kinase SELMODRAFT_444075-like isoform X1 [Solanum lycopersicum]	molecular function: catalytic activity (GO:0003824);; biological process: metabolic process (GO:0008152);; biological process: cellular process (GO:0009987);; molecular function: binding (GO:0005488)
	154	Solyc07g008000.2	Solyc07g008000.2	0.000224523	1.02007	up	[R]	General function prediction only	Molecular Function: GTPase activator activity (GO:0005097);; Cellular Component: cytosol (GO:0005829);; Biological Process: positive regulation of GTPase activity (GO:0032851);;	K20168|0|sot:102584324|K20168 TBC1 domain family member 15 | (RefSeq) TBC1 domain family member 17-like	--	[T]	Signal transduction mechanisms	Rab-GTPase-TBC domain;; Domain of unknown function (DUF3548)	--	T	Signal transduction mechanisms	PREDICTED: GTPase-activating protein gyp7 [Solanum lycopersicum]	cellular component: cell (GO:0005623);; cellular component: cell part (GO:0044464)
	155	Solyc06g008620.1	Solyc06g008620.1	0.0180712	-1.02998	down	[U]	Intracellular trafficking, secretion, and vesicular transport	Biological Process: signal transduction (GO:0007165);; Biological Process: response to hormone (GO:0009725);; Biological Process: cellular catabolic process (GO:0044248);; Biological Process: single-organism metabolic process (GO:0044710);; Biological Process: organic substance metabolic process (GO:0071704);;	--	--	--	--	WD40-like Beta Propeller Repeat;; Dipeptidyl peptidase IV (DPP IV) N-terminal region	--	S	Function unknown	PREDICTED: uncharacterized protein LOC101247825 [Solanum lycopersicum]	biological process: cellular process (GO:0009987);; biological process: biological regulation (GO:0065007);; biological process: response to stimulus (GO:0050896);; biological process: metabolic process (GO:0008152);; biological process: single-organism process (GO:0044699)
	156	Solyc01g097290.2	Solyc01g097290.2	1.42637e-32	-3.31188	down	--	--	Molecular Function: transcription factor activity, sequence-specific DNA binding (GO:0003700);; Cellular Component: nucleus (GO:0005634);; Biological Process: regulation of transcription, DNA-templated (GO:0006355);; Biological Process: regulation of translation (GO:0006417);; Biological Process: response to osmotic stress (GO:0006970);; Biological Process: response to light stimulus (GO:0009416)…	K14484|0|sly:543543|K14484 auxin-responsive protein IAA | (RefSeq) SlIAA16; auxin responsive protein IAA16	Plant hormone signal transduction (ko04075)	--	--	AUX/IAA family	Auxin-responsive protein IAA16 GN=IAA16 OS=Arabidopsis thaliana (Mouse-ear cress) PE=1 SV=1	K	Transcription	IAA9 protein [Solanum lycopersicum]	molecular function: nucleic acid binding transcription factor activity (GO:0001071);; biological process: biological regulation (GO:0065007);; cellular component: cell (GO:0005623);; cellular component: organelle (GO:0043226);; cellular component: cell part (GO:0044464);; biological process: response to stimulus (GO:0050896);; biological process: reproduction (GO:0000003);; biological process: re…
	157	Solyc01g080770.2	Solyc01g080770.2	0.000169205	-1.32241	down	[RTKL]	General function prediction only;; Signal transduction mechanisms;; Transcription;; Replication, recombination and repair	Biological Process: polysaccharide biosynthetic process (GO:0000271);; Molecular Function: protein serine/threonine kinase activity (GO:0004674);; Molecular Function: ATP binding (GO:0005524);; Biological Process: protein phosphorylation (GO:0006468);; Biological Process: transmembrane receptor protein tyrosine kinase signaling pathway (GO:0007169);; Biological Process: multidimensional cell grow…	--	--	--	--	Protein kinase domain;; Protein tyrosine kinase;; Leucine Rich repeats (2 copies);; Leucine Rich Repeat;; Leucine rich repeat;; Leucine Rich repeat;; Leucine rich repeat;; Leucine rich repeat N-terminal domain	Leucine-rich repeat receptor-like serine/threonine-protein kinase BAM3 (Precursor) GN=BAM3 OS=Arabidopsis thaliana (Mouse-ear cress) PE=2 SV=3	T	Signal transduction mechanisms	PREDICTED: leucine-rich repeat receptor-like serine/threonine-protein kinase BAM3 [Solanum lycopersicum]	biological process: metabolic process (GO:0008152);; biological process: single-organism process (GO:0044699);; molecular function: catalytic activity (GO:0003824);; biological process: cellular process (GO:0009987);; molecular function: binding (GO:0005488);; biological process: signaling (GO:0023052);; biological process: response to stimulus (GO:0050896);; biological process: biological regula…
	158	Solyc08g008380.2	Solyc08g008380.2	0.00430702	-1.29079	down	--	--	Molecular Function: DNA binding (GO:0003677);; Cellular Component: nucleus (GO:0005634);; Biological Process: regulation of transcription, DNA-templated (GO:0006355);; Biological Process: auxin-activated signaling pathway (GO:0009734);; Molecular Function: protein dimerization activity (GO:0046983);;	K14486|0|sot:102582092|K14486 auxin response factor | (RefSeq) auxin response factor 9-like	Plant hormone signal transduction (ko04075)	--	--	Auxin response factor;; AUX/IAA family;; B3 DNA binding domain	Auxin response factor 9 GN=ARF9 OS=Arabidopsis thaliana (Mouse-ear cress) PE=1 SV=1	K	Transcription	PREDICTED: auxin response factor 12 isoform X2 [Solanum lycopersicum]	molecular function: binding (GO:0005488);; cellular component: cell (GO:0005623);; cellular component: organelle (GO:0043226);; cellular component: cell part (GO:0044464);; biological process: biological regulation (GO:0065007);; biological process: cellular process (GO:0009987);; biological process: signaling (GO:0023052);; biological process: single-organism process (GO:0044699);; biological pr…
	159	Solyc08g068490.2	Solyc08g068490.2	1.64966e-47	-6.7444	down	--	--	Cellular Component: chloroplast (GO:0009507);; Biological Process: response to salt stress (GO:0009651);; Biological Process: response to auxin (GO:0009733);; Biological Process: response to abscisic acid (GO:0009737);;	K14487|0|sly:101258277|K14487 auxin responsive GH3 gene family | (RefSeq) jasmonic acid-amido synthetase JAR1-like	Plant hormone signal transduction (ko04075)	--	--	GH3 auxin-responsive promoter	Probable indole-3-acetic acid-amido synthetase GH3.5 GN=OSJNBa0009C07.16 OS=Oryza sativa subsp. japonica (Rice) PE=2 SV=1	R	General function prediction only	PREDICTED: probable indole-3-acetic acid-amido synthetase GH3.5 [Solanum lycopersicum]	cellular component: cell (GO:0005623);; cellular component: organelle (GO:0043226);; cellular component: cell part (GO:0044464);; biological process: response to stimulus (GO:0050896)
	160	Solyc06g069650.2	Solyc06g069650.2	1.49219e-08	-4.00305	down	[RTKL]	General function prediction only;; Signal transduction mechanisms;; Transcription;; Replication, recombination and repair	Molecular Function: nucleotide binding (GO:0000166);; Molecular Function: protein kinase activity (GO:0004672);; Biological Process: signal transduction (GO:0007165);; Biological Process: response to endogenous stimulus (GO:0009719);; Cellular Component: membrane (GO:0016020);; Biological Process: membrane organization (GO:0016044);; Biological Process: phosphorylation (GO:0016310);; Biological P…	--	--	--	--	Protein kinase domain;; Leucine Rich repeats (2 copies);; Protein tyrosine kinase;; Leucine rich repeat;; Leucine Rich Repeat;; Leucine Rich repeat;; Leucine rich repeat N-terminal domain;; Leucine rich repeat	Probable LRR receptor-like serine/threonine-protein kinase At1g74360 (Precursor) GN=At1g74360 OS=Arabidopsis thaliana (Mouse-ear cress) PE=2 SV=1	T	Signal transduction mechanisms	PREDICTED: probable LRR receptor-like serine/threonine-protein kinase At1g74360 [Solanum lycopersicum]	molecular function: binding (GO:0005488);; molecular function: catalytic activity (GO:0003824);; biological process: metabolic process (GO:0008152);; biological process: cellular process (GO:0009987);; biological process: biological regulation (GO:0065007);; biological process: response to stimulus (GO:0050896);; cellular component: membrane (GO:0016020);; biological process: localization (GO:005…
	161	Solyc07g007980.2	Solyc07g007980.2	1.07946e-06	-1.71032	down	[RTKL]	General function prediction only;; Signal transduction mechanisms;; Transcription;; Replication, recombination and repair	Molecular Function: protein serine/threonine kinase activity (GO:0004674);; Molecular Function: ATP binding (GO:0005524);; Biological Process: protein phosphorylation (GO:0006468);;	--	--	[T]	Signal transduction mechanisms	Protein tyrosine kinase;; Protein kinase domain	Probable receptor-like protein kinase At5g15080 GN=At5g15080 OS=Arabidopsis thaliana (Mouse-ear cress) PE=2 SV=1	T	Signal transduction mechanisms	PREDICTED: probable receptor-like protein kinase At5g15080 [Solanum lycopersicum]	molecular function: catalytic activity (GO:0003824);; biological process: metabolic process (GO:0008152);; biological process: cellular process (GO:0009987);; molecular function: binding (GO:0005488)
	162	Solyc08g081260.1	Solyc08g081260.1	0.00491526	-1.73189	down	--	--	Molecular Function: ATP binding (GO:0005524);; Biological Process: signal transduction (GO:0007165);; Molecular Function: nucleoside-triphosphatase activity (GO:0017111);;	--	--	--	--	--	--	R	General function prediction only	PREDICTED: uncharacterized protein LOC101259964 [Solanum lycopersicum]	molecular function: binding (GO:0005488);; biological process: cellular process (GO:0009987);; biological process: biological regulation (GO:0065007);; molecular function: catalytic activity (GO:0003824)
	163	Solyc03g114070.2	Solyc03g114070.2	1.49638e-05	-1.29467	down	[R]	General function prediction only	Molecular Function: GTP binding (GO:0005525);; Cellular Component: intracellular (GO:0005622);; Biological Process: small GTPase mediated signal transduction (GO:0007264);; Cellular Component: membrane (GO:0016020);;	K04392|3.09787e-140|sly:101252165|K04392 Ras-related C3 botulinum toxin substrate 1 | (RefSeq) rac-like GTP-binding protein 3	Phagosome (ko04145);; AGE-RAGE signaling pathway in diabetic complications (ko04933)	[R]	General function prediction only	Ras family;; Miro-like protein	Rac-like GTP-binding protein 3 GN=P0585G03.19 OS=Oryza sativa subsp. japonica (Rice) PE=2 SV=1	R	General function prediction only	PREDICTED: rac-like GTP-binding protein 3 isoform X1 [Nicotiana tomentosiformis]	molecular function: binding (GO:0005488);; cellular component: cell (GO:0005623);; cellular component: cell part (GO:0044464);; biological process: cellular process (GO:0009987);; biological process: signaling (GO:0023052);; biological process: single-organism process (GO:0044699);; biological process: response to stimulus (GO:0050896);; biological process: biological regulation (GO:0065007);; ce…
	164	Solyc10g079420.1	Solyc10g079420.1	2.95284e-06	1.40776	up	--	--	Molecular Function: calcium ion binding (GO:0005509);;	K13448|2.25378e-110|sly:101250262|K13448 calcium-binding protein CML | (RefSeq) probable calcium-binding protein CML36	Plant-pathogen interaction (ko04626)	[T]	Signal transduction mechanisms	EF hand;; EF-hand domain pair;; EF hand;; EF-hand domain;; EF-hand domain pair;; Secreted protein acidic and rich in cysteine Ca binding region	Probable calcium-binding protein CML36 GN=CML36 OS=Arabidopsis thaliana (Mouse-ear cress) PE=2 SV=1	T	Signal transduction mechanisms	PREDICTED: probable calcium-binding protein CML36 [Solanum lycopersicum]	molecular function: binding (GO:0005488)
	165	Solyc06g053840.2	Solyc06g053840.2	0.000533034	-1.38766	down	--	--	Molecular Function: transcription factor activity, sequence-specific DNA binding (GO:0003700);; Cellular Component: nucleus (GO:0005634);; Biological Process: regulation of transcription, DNA-templated (GO:0006355);; Biological Process: fruit development (GO:0010154);; Biological Process: negative regulation of auxin mediated signaling pathway (GO:0010930);; Molecular Function: protein dimerizati…	K14484|8.05952e-137|sly:101255303|K14484 auxin-responsive protein IAA | (RefSeq) IAA4; auxin-responsive protein IAA4	Plant hormone signal transduction (ko04075)	--	--	AUX/IAA family	Auxin-responsive protein IAA4 GN=MQD19.3 OS=Arabidopsis thaliana (Mouse-ear cress) PE=1 SV=2	S	Function unknown	uncharacterized protein LOC101255303 [Solanum lycopersicum]	molecular function: nucleic acid binding transcription factor activity (GO:0001071);; biological process: biological regulation (GO:0065007);; cellular component: cell (GO:0005623);; cellular component: organelle (GO:0043226);; cellular component: cell part (GO:0044464);; biological process: reproduction (GO:0000003);; biological process: reproductive process (GO:0022414);; biological process: mu…
	166	Solyc07g006020.2	Solyc07g006020.2	9.44112e-07	-1.58802	down	--	--	--	K07297|0|sly:101252897|K07297 adiponectin receptor | (RefSeq) heptahelical transmembrane protein 2-like	--	[RT]	General function prediction only;; Signal transduction mechanisms	Haemolysin-III related	Heptahelical transmembrane protein 2 GN=HHP2 OS=Arabidopsis thaliana (Mouse-ear cress) PE=2 SV=1	T	Signal transduction mechanisms	PREDICTED: heptahelical transmembrane protein 2-like [Solanum lycopersicum]	--
	167	Solyc11g017280.1	Solyc11g017280.1	0.0265571	1.58896	up	--	--	Molecular Function: catalytic activity (GO:0003824);;	--	--	--	--	Leucine rich repeat;; Leucine Rich repeats (2 copies);; Leucine Rich Repeat;; Leucine Rich repeat;; Protein kinase domain;; Protein tyrosine kinase;; Leucine rich repeat	Leucine-rich repeat receptor-like tyrosine-protein kinase At2g41820 (Precursor) GN=At2g41820 OS=Arabidopsis thaliana (Mouse-ear cress) PE=2 SV=1	T	Signal transduction mechanisms	PREDICTED: leucine-rich repeat receptor-like tyrosine-protein kinase At2g41820 [Solanum lycopersicum]	molecular function: catalytic activity (GO:0003824)
	168	Solyc07g054830.2	Solyc07g054830.2	8.26881e-11	1.75097	up	--	--	Molecular Function: diacylglycerol kinase activity (GO:0004143);; Biological Process: protein kinase C-activating G-protein coupled receptor signaling pathway (GO:0007205);; Biological Process: phosphorylation (GO:0016310);;	K00901|0|sly:544171|K00901 diacylglycerol kinase (ATP) [EC:2.7.1.107] | (RefSeq) DGK1; diacylglycerol kinase	Glycerolipid metabolism (ko00561);; Glycerophospholipid metabolism (ko00564);; Phosphatidylinositol signaling system (ko04070)	[IT]	Lipid transport and metabolism;; Signal transduction mechanisms	Diacylglycerol kinase accessory domain;; Diacylglycerol kinase catalytic domain	Diacylglycerol kinase 5 GN=DGK5 OS=Arabidopsis thaliana (Mouse-ear cress) PE=2 SV=1	T	Signal transduction mechanisms	PREDICTED: calmodulin-binding diacylglycerol kinase isoform X1 [Solanum lycopersicum]	molecular function: catalytic activity (GO:0003824);; biological process: metabolic process (GO:0008152);; biological process: cellular process (GO:0009987);; biological process: signaling (GO:0023052);; biological process: single-organism process (GO:0044699);; biological process: response to stimulus (GO:0050896);; biological process: biological regulation (GO:0065007)
	169	Solyc08g066490.2	Solyc08g066490.2	4.76723e-07	-2.11048	down	[S]	Function unknown	Molecular Function: nucleotide binding (GO:0000166);; Molecular Function: protein kinase activity (GO:0004672);; Biological Process: response to hormone (GO:0009725);; Cellular Component: membrane (GO:0016020);; Biological Process: phosphorylation (GO:0016310);; Molecular Function: oxidoreductase activity (GO:0016491);;	--	--	--	--	Leucine Rich repeats (2 copies);; Leucine rich repeat;; Leucine Rich Repeat;; Leucine Rich repeat;; Protein kinase domain;; Protein tyrosine kinase;; Leucine rich repeat;; Leucine rich repeat N-terminal domain	Probably inactive leucine-rich repeat receptor-like protein kinase At2g25790 (Precursor) GN=At2g25790 OS=Arabidopsis thaliana (Mouse-ear cress) PE=2 SV=1	T	Signal transduction mechanisms	PREDICTED: probably inactive leucine-rich repeat receptor-like protein kinase At2g25790 [Solanum lycopersicum]	molecular function: binding (GO:0005488);; molecular function: catalytic activity (GO:0003824);; biological process: metabolic process (GO:0008152);; biological process: cellular process (GO:0009987);; biological process: response to stimulus (GO:0050896);; cellular component: membrane (GO:0016020)
	170	Solyc06g068990.2	Solyc06g068990.2	0.000941858	-1.91992	down	[RTKL]	General function prediction only;; Signal transduction mechanisms;; Transcription;; Replication, recombination and repair	--	--	--	[T]	Signal transduction mechanisms	Protein kinase domain;; Protein tyrosine kinase	Mitogen-activated protein kinase 9 GN=MPK9 OS=Arabidopsis thaliana (Mouse-ear cress) PE=2 SV=2	T	Signal transduction mechanisms	PREDICTED: mitogen-activated protein kinase 9 isoform X1 [Solanum lycopersicum]	--
	171	Solyc01g097770.2	Solyc01g097770.2	5.84179e-06	-1.44022	down	[RTKL]	General function prediction only;; Signal transduction mechanisms;; Transcription;; Replication, recombination and repair	Biological Process: maltose metabolic process (GO:0000023);; Molecular Function: phosphorelay sensor kinase activity (GO:0000155);; Biological Process: phosphorelay signal transduction system (GO:0000160);; Molecular Function: protein kinase C activity (GO:0004697);; Molecular Function: protein tyrosine kinase activity (GO:0004713);; Molecular Function: ATP binding (GO:0005524);; Cellular Compone…	K20715|0|sly:100037494|K20715 phototropin [EC:2.7.11.1] | (RefSeq) PHOT2; phototropin-2	--	--	--	Protein kinase domain;; PAS domain;; Protein tyrosine kinase;; PAS fold;; PAS fold;; PAS fold	Phototropin-2 GN=K21L19.6 OS=Arabidopsis thaliana (Mouse-ear cress) PE=1 SV=2	T	Signal transduction mechanisms	PREDICTED: phototropin-2 isoform X1 [Solanum lycopersicum]	biological process: metabolic process (GO:0008152);; biological process: cellular process (GO:0009987);; biological process: single-organism process (GO:0044699);; molecular function: catalytic activity (GO:0003824);; molecular function: signal transducer activity (GO:0004871);; molecular function: molecular transducer activity (GO:0060089);; biological process: signaling (GO:0023052);; biologica…
	172	Solyc03g118510.2	Solyc03g118510.2	1.49683e-09	-2.17012	down	[RTKL]	General function prediction only;; Signal transduction mechanisms;; Transcription;; Replication, recombination and repair	--	--	--	--	--	Protein kinase domain;; Protein tyrosine kinase;; Leucine rich repeat;; Leucine Rich repeats (2 copies);; Leucine Rich Repeat;; Leucine rich repeat N-terminal domain	Probable inactive receptor kinase At1g48480 (Precursor) GN=RKL1 OS=Arabidopsis thaliana (Mouse-ear cress) PE=2 SV=1	T	Signal transduction mechanisms	PREDICTED: probable inactive receptor kinase At1g48480 [Solanum lycopersicum]	--
	173	Solyc06g068960.1	Solyc06g068960.1	1.03947e-07	-1.5805	down	[TZDR]	Signal transduction mechanisms;; Cytoskeleton;; Cell cycle control, cell division, chromosome partitioning;; General function prediction only	Molecular Function: calcium ion binding (GO:0005509);;	K13448|4.5961e-110|sly:101253387|K13448 calcium-binding protein CML | (RefSeq) calcium-binding allergen Ole e 8-like	Plant-pathogen interaction (ko04626)	[T]	Signal transduction mechanisms	EF hand;; EF-hand domain pair;; EF-hand domain;; EF-hand domain pair;; EF hand;; Secreted protein acidic and rich in cysteine Ca binding region;; Cytoskeletal-regulatory complex EF hand	Calcium-binding allergen Ole e 8 OS=Olea europaea (Common olive) PE=1 SV=1	T	Signal transduction mechanisms	PREDICTED: calcium-binding allergen Ole e 8-like [Solanum lycopersicum]	molecular function: binding (GO:0005488)
	174	Solyc12g094440.1	Solyc12g094440.1	1.4863e-33	-5.25636	down	--	--	Biological Process: defense response (GO:0006952);; Biological Process: signal transduction (GO:0007165);; Biological Process: regulation of cellular metabolic process (GO:0031323);; Biological Process: cellular macromolecule metabolic process (GO:0044260);; Biological Process: regulation of macromolecule metabolic process (GO:0060255);; Biological Process: regulation of primary metabolic process…	--	--	[K]	Transcription	ARID/BRIGHT DNA binding domain;; HMG (high mobility group) box;; HMG-box domain	High mobility group B protein 9 GN=T23E18.4 OS=Arabidopsis thaliana (Mouse-ear cress) PE=2 SV=1	K	Transcription	PREDICTED: high mobility group B protein 9 [Solanum lycopersicum]	biological process: response to stimulus (GO:0050896);; biological process: cellular process (GO:0009987);; biological process: biological regulation (GO:0065007);; biological process: metabolic process (GO:0008152)
	175	Solyc02g068820.1	Solyc02g068820.1	2.51574e-16	-2.47977	down	[RTKL]	General function prediction only;; Signal transduction mechanisms;; Transcription;; Replication, recombination and repair	--	K13420|0|sly:101246110|K13420 LRR receptor-like serine/threonine-protein kinase FLS2 [EC:2.7.11.1] | (RefSeq) LRR receptor-like serine/threonine-protein kinase EFR	Plant-pathogen interaction (ko04626)	--	--	Leucine Rich repeats (2 copies);; Protein kinase domain;; Leucine rich repeat;; Protein tyrosine kinase;; Leucine Rich Repeat;; Leucine Rich repeat;; Leucine rich repeat;; Leucine rich repeat N-terminal domain	LRR receptor-like serine/threonine-protein kinase FLS2 (Precursor) GN=FLS2 OS=Arabidopsis thaliana (Mouse-ear cress) PE=1 SV=1	T	Signal transduction mechanisms	PREDICTED: LRR receptor-like serine/threonine-protein kinase EFR [Solanum lycopersicum]	--
	176	Solyc07g041940.2	Solyc07g041940.2	0.00655483	1.95929	up	[RTKL]	General function prediction only;; Signal transduction mechanisms;; Transcription;; Replication, recombination and repair	Molecular Function: protein serine/threonine kinase activity (GO:0004674);; Molecular Function: ATP binding (GO:0005524);; Biological Process: protein phosphorylation (GO:0006468);;	--	--	[T]	Signal transduction mechanisms	Protein tyrosine kinase;; Protein kinase domain	Serine/threonine-protein kinase At5g01020 GN=At5g01020 OS=Arabidopsis thaliana (Mouse-ear cress) PE=1 SV=1	T	Signal transduction mechanisms	PREDICTED: serine/threonine-protein kinase At5g01020 [Solanum lycopersicum]	molecular function: catalytic activity (GO:0003824);; biological process: metabolic process (GO:0008152);; biological process: cellular process (GO:0009987);; molecular function: binding (GO:0005488)
	177	Solyc04g077010.2	Solyc04g077010.2	0.0359645	-1.03308	down	[RTKL]	General function prediction only;; Signal transduction mechanisms;; Transcription;; Replication, recombination and repair	Molecular Function: nucleotide binding (GO:0000166);; Molecular Function: protein kinase activity (GO:0004672);; Biological Process: post-embryonic development (GO:0009791);; Cellular Component: membrane (GO:0016020);; Biological Process: phosphorylation (GO:0016310);; Biological Process: primary metabolic process (GO:0044238);; Biological Process: shoot system development (GO:0048367);; Biologic…	--	--	--	--	Protein kinase domain;; Protein tyrosine kinase;; Leucine Rich repeats (2 copies);; Leucine rich repeat;; Leucine Rich Repeat;; Leucine Rich repeat	Receptor-like protein kinase HSL1 (Precursor) GN=HSL1 OS=Arabidopsis thaliana (Mouse-ear cress) PE=2 SV=1	S	Function unknown	PREDICTED: receptor-like protein kinase HSL1 [Solanum lycopersicum]	molecular function: binding (GO:0005488);; molecular function: catalytic activity (GO:0003824);; biological process: metabolic process (GO:0008152);; biological process: cellular process (GO:0009987);; biological process: multicellular organismal process (GO:0032501);; biological process: single-organism process (GO:0044699);; cellular component: membrane (GO:0016020);; biological process: develo…
	178	Solyc02g080080.2	Solyc02g080080.2	0.00123845	1.87546	up	[RTKL]	General function prediction only;; Signal transduction mechanisms;; Transcription;; Replication, recombination and repair	Molecular Function: protein serine/threonine kinase activity (GO:0004674);; Molecular Function: ATP binding (GO:0005524);; Biological Process: protein phosphorylation (GO:0006468);;	K04733|0|sly:101264083|K04733 interleukin-1 receptor-associated kinase 4 [EC:2.7.11.1] | (RefSeq) cysteine-rich receptor-like protein kinase 10	--	--	--	Protein kinase domain;; Protein tyrosine kinase;; Salt stress response/antifungal;; Phosphotransferase enzyme family	Cysteine-rich receptor-like protein kinase 29 (Precursor) GN=CRK29 OS=Arabidopsis thaliana (Mouse-ear cress) PE=2 SV=1	T	Signal transduction mechanisms	PREDICTED: putative receptor-like protein kinase At4g00960 [Solanum lycopersicum]	molecular function: catalytic activity (GO:0003824);; biological process: metabolic process (GO:0008152);; biological process: cellular process (GO:0009987);; molecular function: binding (GO:0005488)
	179	Solyc11g006070.1	Solyc11g006070.1	4.05872e-17	2.28676	up	[O]	Posttranslational modification, protein turnover, chaperones	Biological Process: protein peptidyl-prolyl isomerization (GO:0000413);; Biological Process: RNA methylation (GO:0001510);; Molecular Function: peptidyl-prolyl cis-trans isomerase activity (GO:0003755);; Cellular Component: mitochondrion (GO:0005739);; Cellular Component: Golgi apparatus (GO:0005794);; Cellular Component: cytosol (GO:0005829);; Biological Process: rRNA processing (GO:0006364);; B…	--	--	[O]	Posttranslational modification, protein turnover, chaperones	Cyclophilin type peptidyl-prolyl cis-trans isomerase/CLD	Peptidyl-prolyl cis-trans isomerase CYP19-1 GN=T24I21.1 OS=Arabidopsis thaliana (Mouse-ear cress) PE=1 SV=1	O	Posttranslational modification, protein turnover, chaperones	PREDICTED: peptidyl-prolyl cis-trans isomerase CYP19-2-like [Solanum lycopersicum]	biological process: metabolic process (GO:0008152);; biological process: cellular process (GO:0009987);; molecular function: catalytic activity (GO:0003824);; cellular component: cell (GO:0005623);; cellular component: organelle (GO:0043226);; cellular component: cell part (GO:0044464);; biological process: biological regulation (GO:0065007);; molecular function: binding (GO:0005488)
	180	Solyc09g083280.2	Solyc09g083280.2	0.000909731	-1.39028	down	--	--	Molecular Function: transcription factor activity, sequence-specific DNA binding (GO:0003700);; Cellular Component: nucleus (GO:0005634);; Biological Process: regulation of transcription, DNA-templated (GO:0006355);; Biological Process: fruit development (GO:0010154);; Biological Process: negative regulation of auxin mediated signaling pathway (GO:0010930);; Molecular Function: protein dimerizati…	K14484|1.70504e-133|sly:101055541|K14484 auxin-responsive protein IAA | (RefSeq) IAA1	Plant hormone signal transduction (ko04075)	--	--	AUX/IAA family	Auxin-induced protein IAA4 GN=IAA4/5 OS=Pisum sativum (Garden pea) PE=1 SV=1	S	Function unknown	IAA1 [Solanum lycopersicum]	molecular function: nucleic acid binding transcription factor activity (GO:0001071);; biological process: biological regulation (GO:0065007);; cellular component: cell (GO:0005623);; cellular component: organelle (GO:0043226);; cellular component: cell part (GO:0044464);; biological process: reproduction (GO:0000003);; biological process: reproductive process (GO:0022414);; biological process: mu…
	181	Solyc01g108080.2	Solyc01g108080.2	3.83129e-10	1.7618	up	--	--	--	K14432|0|sly:101263766|K14432 ABA responsive element binding factor | (RefSeq) ABSCISIC ACID-INSENSITIVE 5-like protein 7	Plant hormone signal transduction (ko04075)	--	--	bZIP transcription factor;; Basic region leucine zipper	ABSCISIC ACID-INSENSITIVE 5-like protein 6 OS=Arabidopsis thaliana (Mouse-ear cress) PE=1 SV=1	K	Transcription	PREDICTED: ABSCISIC ACID-INSENSITIVE 5-like protein 7 [Solanum lycopersicum]	--
	182	Solyc06g048950.2	Solyc06g048950.2	0.040951	-1.26357	down	[RTKL]	General function prediction only;; Signal transduction mechanisms;; Transcription;; Replication, recombination and repair	Molecular Function: G-protein coupled receptor kinase activity (GO:0004703);; Molecular Function: ATP binding (GO:0005524);; Biological Process: protein phosphorylation (GO:0006468);; Cellular Component: integral component of membrane (GO:0016021);; Molecular Function: 2-alkenal reductase [NAD(P)] activity (GO:0032440);; Biological Process: oxidation-reduction process (GO:0055114);;	--	--	--	--	Protein tyrosine kinase;; Protein kinase domain;; Leucine Rich repeats (2 copies);; Leucine rich repeat;; Leucine Rich Repeat;; Leucine Rich repeat;; Leucine rich repeat N-terminal domain;; Leucine rich repeat	Probably inactive leucine-rich repeat receptor-like protein kinase At3g28040 (Precursor) GN=At3g28040 OS=Arabidopsis thaliana (Mouse-ear cress) PE=2 SV=1	T	Signal transduction mechanisms	PREDICTED: probably inactive leucine-rich repeat receptor-like protein kinase At3g28040 [Solanum lycopersicum]	molecular function: catalytic activity (GO:0003824);; biological process: metabolic process (GO:0008152);; biological process: cellular process (GO:0009987);; molecular function: binding (GO:0005488);; cellular component: membrane (GO:0016020);; cellular component: membrane part (GO:0044425);; biological process: single-organism process (GO:0044699)
	183	Solyc02g078530.2	Solyc02g078530.2	0.000537441	1.41362	up	[RTKL]	General function prediction only;; Signal transduction mechanisms;; Transcription;; Replication, recombination and repair	--	--	--	[T]	Signal transduction mechanisms	Protein kinase domain;; Protein tyrosine kinase	Probable LRR receptor-like serine/threonine-protein kinase At1g56130 (Precursor) GN=At1g56130 OS=Arabidopsis thaliana (Mouse-ear cress) PE=2 SV=2	T	Signal transduction mechanisms	PREDICTED: putative serine/threonine-protein kinase isoform X1 [Solanum lycopersicum]	--
	184	Solyc07g006620.2	Solyc07g006620.2	2.65475e-13	-2.41445	down	[RTKL]	General function prediction only;; Signal transduction mechanisms;; Transcription;; Replication, recombination and repair	--	K04733|0|sot:102604262|K04733 interleukin-1 receptor-associated kinase 4 [EC:2.7.11.1] | (RefSeq) probable receptor-like serine/threonine-protein kinase At5g57670	--	[T]	Signal transduction mechanisms	Protein kinase domain;; Protein tyrosine kinase;; Universal stress protein family	Probable receptor-like serine/threonine-protein kinase At5g57670 GN=At5g57670 OS=Arabidopsis thaliana (Mouse-ear cress) PE=2 SV=1	T	Signal transduction mechanisms	PREDICTED: probable receptor-like serine/threonine-protein kinase At5g57670 [Solanum lycopersicum]	--
	185	Solyc04g082410.2	Solyc04g082410.2	0.00173432	-1.66865	down	--	--	Biological Process: cell adhesion (GO:0007155);; Biological Process: proximal/distal pattern formation (GO:0009954);; Biological Process: floral organ abscission (GO:0010227);; Biological Process: flower morphogenesis (GO:0048439);;	--	--	[R]	General function prediction only	F5/8 type C domain;; BTB And C-terminal Kelch	BTB/POZ domain-containing protein At2g30600 GN=At2g30600/At2g30610 OS=Arabidopsis thaliana (Mouse-ear cress) PE=2 SV=1	T	Signal transduction mechanisms	PREDICTED: BTB/POZ domain-containing protein At2g30600 isoform X1 [Solanum lycopersicum]	biological process: biological adhesion (GO:0022610);; biological process: multicellular organismal process (GO:0032501);; biological process: developmental process (GO:0032502);; biological process: single-organism process (GO:0044699);; biological process: reproduction (GO:0000003);; biological process: reproductive process (GO:0022414)
	186	Solyc03g005960.2	Solyc03g005960.2	0.000800594	-2.76071	down	[RTKL]	General function prediction only;; Signal transduction mechanisms;; Transcription;; Replication, recombination and repair	Molecular Function: protein kinase activity (GO:0004672);; Molecular Function: ATP binding (GO:0005524);; Biological Process: protein phosphorylation (GO:0006468);;	--	--	--	--	Di-glucose binding within endoplasmic reticulum;; Protein kinase domain;; Protein tyrosine kinase;; Leucine rich repeat;; Leucine Rich repeats (2 copies);; Leucine Rich Repeat;; Leucine Rich repeat	Probable LRR receptor-like serine/threonine-protein kinase At1g53440 (Precursor) GN=At1g53440 OS=Arabidopsis thaliana (Mouse-ear cress) PE=2 SV=2	S	Function unknown	PREDICTED: probable LRR receptor-like serine/threonine-protein kinase At1g53420 isoform X1 [Solanum lycopersicum]	molecular function: catalytic activity (GO:0003824);; biological process: metabolic process (GO:0008152);; biological process: cellular process (GO:0009987);; molecular function: binding (GO:0005488)
	187	Solyc05g014260.2	Solyc05g014260.2	0.00135341	-1.85486	down	[TK]	Signal transduction mechanisms;; Transcription	--	K14491|0|sly:101252689|K14491 two-component response regulator ARR-B family | (RefSeq) two-component response regulator ORR26	Plant hormone signal transduction (ko04075)	[K]	Transcription	Response regulator receiver domain;; Myb-like DNA-binding domain	Two-component response regulator ARR11 GN=F12A21.15 OS=Arabidopsis thaliana (Mouse-ear cress) PE=1 SV=1	K	Transcription	PREDICTED: putative two-component response regulator-like APRR6 [Solanum lycopersicum]	--
	188	Solyc03g019850.2	Solyc03g019850.2	2.78196e-05	1.17297	up	[RTKL]	General function prediction only;; Signal transduction mechanisms;; Transcription;; Replication, recombination and repair	Biological Process: activation of MAPK activity (GO:0000187);; Molecular Function: MAP kinase activity (GO:0004707);; Molecular Function: MAP kinase kinase activity (GO:0004708);; Molecular Function: ATP binding (GO:0005524);; Biological Process: defense response, incompatible interaction (GO:0009814);; Biological Process: induced systemic resistance, jasmonic acid mediated signaling pathway (GO:…	K20607|0|sly:101252056|K20607 mitogen-activated protein kinase kinase 3 [EC:2.7.12.2] | (RefSeq) mitogen-activated protein kinase kinase 3	--	[T]	Signal transduction mechanisms	Protein kinase domain;; Protein tyrosine kinase	Mitogen-activated protein kinase kinase 3 GN=MKK3 OS=Arabidopsis thaliana (Mouse-ear cress) PE=1 SV=1	T	Signal transduction mechanisms	PREDICTED: mitogen-activated protein kinase kinase 3 [Solanum lycopersicum]	biological process: biological regulation (GO:0065007);; molecular function: catalytic activity (GO:0003824);; molecular function: signal transducer activity (GO:0004871);; biological process: metabolic process (GO:0008152);; biological process: cellular process (GO:0009987);; biological process: signaling (GO:0023052);; biological process: single-organism process (GO:0044699);; biological proces…
	189	Solyc04g009040.2	Solyc04g009040.2	0.00172816	-2.05236	down	[RTKL]	General function prediction only;; Signal transduction mechanisms;; Transcription;; Replication, recombination and repair	Biological Process: metabolic process (GO:0008152);; Molecular Function: kinase activity (GO:0016301);;	--	--	--	--	Protein kinase domain;; Protein tyrosine kinase;; Leucine Rich repeats (2 copies);; Leucine rich repeat;; Leucine Rich Repeat;; Leucine rich repeat N-terminal domain;; Leucine Rich repeat	Probable LRR receptor-like serine/threonine-protein kinase At3g47570 (Precursor) GN=At3g47570 OS=Arabidopsis thaliana (Mouse-ear cress) PE=2 SV=1	T	Signal transduction mechanisms	PREDICTED: probable LRR receptor-like serine/threonine-protein kinase At3g47570 [Solanum lycopersicum]	biological process: metabolic process (GO:0008152);; molecular function: catalytic activity (GO:0003824)
	190	Solyc04g074490.2	Solyc04g074490.2	6.02535e-10	1.67818	up	--	--	Cellular Component: cytosol (GO:0005829);; Biological Process: regulation of transcription, DNA-templated (GO:0006355);; Biological Process: cell surface receptor signaling pathway (GO:0007166);; Biological Process: response to chitin (GO:0010200);; Molecular Function: transferase activity, transferring glycosyl groups (GO:0016757);; Molecular Function: transferase activity, transferring phosphor…	--	--	[BT]	Chromatin structure and dynamics;; Signal transduction mechanisms	Cupin-like domain;; JmjC domain, hydroxylase;; F-box-like;; F-box domain	F-box protein At1g78280 GN=At1g78280 OS=Arabidopsis thaliana (Mouse-ear cress) PE=2 SV=3	BT	Chromatin structure and dynamics;; Signal transduction mechanisms	PREDICTED: F-box protein At1g78280 [Solanum lycopersicum]	cellular component: cell (GO:0005623);; cellular component: cell part (GO:0044464);; biological process: biological regulation (GO:0065007);; biological process: cellular process (GO:0009987);; biological process: signaling (GO:0023052);; biological process: single-organism process (GO:0044699);; biological process: response to stimulus (GO:0050896);; molecular function: catalytic activity (GO:00…
	191	Solyc12g088320.1	Solyc12g088320.1	7.32891e-07	-2.32151	down	--	--	Molecular Function: zinc ion binding (GO:0008270);;	K09377|8.54062e-137|sly:101255674|K09377 cysteine and glycine-rich protein | (RefSeq) LIM domain-containing protein WLIM1-like	--	[TZ]	Signal transduction mechanisms;; Cytoskeleton	LIM domain	LIM domain-containing protein WLIM1 {ECO:0000305} OS=Arabidopsis thaliana (Mouse-ear cress) PE=1 SV=1	TZ	Signal transduction mechanisms;; Cytoskeleton	PREDICTED: LIM domain-containing protein WLIM1-like [Solanum lycopersicum]	molecular function: binding (GO:0005488)
	192	Solyc03g123370.2	Solyc03g123370.2	1.03062e-13	2.55582	up	[TK]	Signal transduction mechanisms;; Transcription	Molecular Function: catalytic activity (GO:0003824);; Biological Process: guanosine tetraphosphate metabolic process (GO:0015969);;	--	--	[T]	Signal transduction mechanisms	HD domain;; Region found in RelA / SpoT proteins;; HD domain	Probable GTP diphosphokinase RSH3, chloroplastic (Precursor) GN=RSH3 OS=Arabidopsis thaliana (Mouse-ear cress) PE=2 SV=1	T	Signal transduction mechanisms	PREDICTED: probable GTP diphosphokinase RSH2, chloroplastic [Solanum lycopersicum]	molecular function: catalytic activity (GO:0003824);; biological process: metabolic process (GO:0008152);; biological process: cellular process (GO:0009987);; biological process: single-organism process (GO:0044699)
	193	Solyc05g050110.2	Solyc05g050110.2	9.88354e-10	-2.36932	down	--	--	--	--	--	[TZ]	Signal transduction mechanisms;; Cytoskeleton	Uncharacterized conserved protein (DUF2358)	--	TZ	Signal transduction mechanisms;; Cytoskeleton	PREDICTED: uncharacterized protein LOC101254096 [Solanum lycopersicum]	--
	194	Solyc10g081340.1	Solyc10g081340.1	1.47303e-08	-3.74086	down	--	--	--	--	--	--	--	--	Protein PHYTOCHROME KINASE SUBSTRATE 4 GN=PKS4 OS=Arabidopsis thaliana (Mouse-ear cress) PE=1 SV=1	T	Signal transduction mechanisms	PREDICTED: protein PHYTOCHROME KINASE SUBSTRATE 4 [Solanum lycopersicum]	--
	195	Solyc01g105020.2	Solyc01g105020.2	3.33542e-10	-1.70345	down	[T]	Signal transduction mechanisms	--	--	--	[T]	Signal transduction mechanisms	Protein phosphatase 2C;; Stage II sporulation protein E (SpoIIE);; Protein phosphatase 2C	Probable protein phosphatase 2C 71 OS=Oryza sativa subsp. japonica (Rice) PE=2 SV=1	T	Signal transduction mechanisms	PREDICTED: probable protein phosphatase 2C 62 [Solanum lycopersicum]	--
	196	Solyc07g049180.2	Solyc07g049180.2	4.38043e-05	1.11062	up	[RTKL]	General function prediction only;; Signal transduction mechanisms;; Transcription;; Replication, recombination and repair	Biological Process: respiratory burst involved in defense response (GO:0002679);; Biological Process: cell surface pattern recognition receptor signaling pathway (GO:0002752);; Molecular Function: protein serine/threonine kinase activity (GO:0004674);; Molecular Function: ATP binding (GO:0005524);; Cellular Component: plasma membrane (GO:0005886);; Biological Process: protein targeting to membran…	K13429|0|sly:100736514|K13429 chitin elicitor receptor kinase 1 | (RefSeq) Bti9; LysM receptor-like kinase	Plant-pathogen interaction (ko04626)	--	--	Protein tyrosine kinase;; Protein kinase domain;; LysM domain	Chitin elicitor receptor kinase 1 (Precursor) GN=MIL23.20 OS=Arabidopsis thaliana (Mouse-ear cress) PE=1 SV=1	T	Signal transduction mechanisms	LysM receptor-like kinase precursor [Solanum lycopersicum]	biological process: immune system process (GO:0002376);; biological process: metabolic process (GO:0008152);; biological process: single-organism process (GO:0044699);; biological process: cellular process (GO:0009987);; biological process: signaling (GO:0023052);; biological process: response to stimulus (GO:0050896);; biological process: biological regulation (GO:0065007);; molecular function: …
	197	Solyc06g008330.1	Solyc06g008330.1	1.37693e-15	-2.52324	down	[RTKL]	General function prediction only;; Signal transduction mechanisms;; Transcription;; Replication, recombination and repair	Molecular Function: protein serine/threonine kinase activity (GO:0004674);; Molecular Function: ATP binding (GO:0005524);; Biological Process: protein phosphorylation (GO:0006468);;	K08790|0|sly:101267610|K08790 serine/threonine kinase 38 [EC:2.7.11.1] | (RefSeq) serine/threonine-protein kinase tricorner	--	[R]	General function prediction only	Protein kinase domain;; Protein tyrosine kinase;; Protein kinase C terminal domain	Probable serine/threonine protein kinase IREH1 {ECO:0000305} OS=Arabidopsis thaliana (Mouse-ear cress) PE=1 SV=1	T	Signal transduction mechanisms	PREDICTED: serine/threonine-protein kinase tricorner [Solanum lycopersicum]	molecular function: catalytic activity (GO:0003824);; biological process: metabolic process (GO:0008152);; biological process: cellular process (GO:0009987);; molecular function: binding (GO:0005488)
	198	Solyc10g007500.2	Solyc10g007500.2	0.000273557	-1.13501	down	[RTKL]	General function prediction only;; Signal transduction mechanisms;; Transcription;; Replication, recombination and repair	Biological Process: MAPK cascade (GO:0000165);; Molecular Function: MAP kinase activity (GO:0004707);; Molecular Function: ATP binding (GO:0005524);; Biological Process: protein phosphorylation (GO:0006468);;	--	--	[T]	Signal transduction mechanisms	Protein kinase domain;; Protein tyrosine kinase;; Lipopolysaccharide kinase (Kdo/WaaP) family	Mitogen-activated protein kinase 19 GN=MPK19 OS=Arabidopsis thaliana (Mouse-ear cress) PE=2 SV=2	T	Signal transduction mechanisms	PREDICTED: mitogen-activated protein kinase 10 isoform X1 [Solanum lycopersicum]	biological process: metabolic process (GO:0008152);; biological process: cellular process (GO:0009987);; biological process: signaling (GO:0023052);; biological process: single-organism process (GO:0044699);; biological process: response to stimulus (GO:0050896);; biological process: biological regulation (GO:0065007);; molecular function: catalytic activity (GO:0003824);; molecular function: sig…
	199	Solyc01g095080.2	Solyc01g095080.2	2.19593e-45	5.60013	up	[E]	Amino acid transport and metabolism	Biological Process: ethylene biosynthetic process (GO:0009693);; Biological Process: fruit ripening (GO:0009835);; Molecular Function: 1-aminocyclopropane-1-carboxylate synthase activity (GO:0016847);; Molecular Function: pyridoxal phosphate binding (GO:0030170);; Biological Process: 1-aminocyclopropane-1-carboxylate biosynthetic process (GO:0042218);;	K20772|0|sly:606304|K20772 1-aminocyclopropane-1-carboxylate synthase 1/2/6 [EC:4.4.1.14] | (RefSeq) ACS2, ACC2, ACS-2, LE-ACC2, Le-ACS2, PCVV4A, acs; 1-aminocyclopropane-1-carboxylate synthase 2	Cysteine and methionine metabolism (ko00270)	[T]	Signal transduction mechanisms	Aminotransferase class I and II;; Beta-eliminating lyase	1-aminocyclopropane-1-carboxylate synthase 2 GN=ACS2 OS=Solanum lycopersicum (Tomato) PE=1 SV=2	E	Amino acid transport and metabolism	RecName: Full=1-aminocyclopropane-1-carboxylate synthase 2; Short=ACC synthase 2; AltName: Full=Le-ACS2; Short=ACS-2; AltName: Full=S-adenosyl-L-methionine methylthioadenosine-lyase 2 [Solanum lycopersicum]	biological process: metabolic process (GO:0008152);; biological process: cellular process (GO:0009987);; biological process: reproduction (GO:0000003);; biological process: reproductive process (GO:0022414);; biological process: developmental process (GO:0032502);; biological process: single-organism process (GO:0044699);; molecular function: catalytic activity (GO:0003824);; molecular function: …
	200	Solyc09g056390.1	Solyc09g056390.1	0.000358144	-1.14292	down	--	--	--	--	--	[T]	Signal transduction mechanisms	Protein of unknown function (DUF568)	Auxin-induced in root cultures protein 12 (Precursor) GN=AIR12 OS=Arabidopsis thaliana (Mouse-ear cress) PE=1 SV=3	T	Signal transduction mechanisms	PREDICTED: auxin-induced in root cultures protein 12 [Solanum lycopersicum]	--
	201	Solyc05g006570.1	Solyc05g006570.1	0.000267349	-2.75229	down	[RTKL]	General function prediction only;; Signal transduction mechanisms;; Transcription;; Replication, recombination and repair	Molecular Function: protein kinase activity (GO:0004672);; Molecular Function: ATP binding (GO:0005524);; Biological Process: protein phosphorylation (GO:0006468);; Biological Process: signal transduction (GO:0007165);; Cellular Component: integral component of membrane (GO:0016021);;	--	--	--	--	Protein tyrosine kinase;; Protein kinase domain;; Leucine Rich repeats (2 copies);; Leucine Rich Repeat;; Leucine rich repeat N-terminal domain	Probable inactive receptor kinase At1g27190 (Precursor) GN=At1g27190 OS=Arabidopsis thaliana (Mouse-ear cress) PE=1 SV=1	T	Signal transduction mechanisms	PREDICTED: probable inactive receptor kinase At1g27190 [Solanum lycopersicum]	molecular function: catalytic activity (GO:0003824);; biological process: metabolic process (GO:0008152);; biological process: cellular process (GO:0009987);; molecular function: binding (GO:0005488);; biological process: biological regulation (GO:0065007);; cellular component: membrane (GO:0016020);; cellular component: membrane part (GO:0044425)
	202	Solyc06g082860.2	Solyc06g082860.2	3.64422e-09	-3.17907	down	--	--	--	--	--	[T]	Signal transduction mechanisms	DOMON domain;; Eukaryotic cytochrome b561	Cytochrome b561 and DOMON domain-containing protein At3g07570 (Precursor) GN=At3g07570 OS=Arabidopsis thaliana (Mouse-ear cress) PE=2 SV=1	T	Signal transduction mechanisms	PREDICTED: cytochrome b561 and DOMON domain-containing protein At3g07570-like [Solanum lycopersicum]	--
	203	Solyc05g006420.2	Solyc05g006420.2	1.92027e-15	-2.38145	down	[T]	Signal transduction mechanisms	Molecular Function: phosphorelay response regulator activity (GO:0000156);; Biological Process: phosphorelay signal transduction system (GO:0000160);; Biological Process: regulation of transcription, DNA-templated (GO:0006355);; Molecular Function: kinase activity (GO:0016301);; Biological Process: phosphorylation (GO:0016310);; Biological Process: intracellular signal transduction (GO:0035556);;	K14492|5.64117e-117|sly:101244285|K14492 two-component response regulator ARR-A family | (RefSeq) two-component response regulator ARR5	Plant hormone signal transduction (ko04075)	[K]	Transcription	Response regulator receiver domain	Two-component response regulator ARR3 GN=ARR3 OS=Arabidopsis thaliana (Mouse-ear cress) PE=2 SV=1	K	Transcription	PREDICTED: two-component response regulator ARR5 [Solanum lycopersicum]	molecular function: signal transducer activity (GO:0004871);; biological process: cellular process (GO:0009987);; biological process: signaling (GO:0023052);; biological process: single-organism process (GO:0044699);; biological process: response to stimulus (GO:0050896);; biological process: biological regulation (GO:0065007);; molecular function: catalytic activity (GO:0003824);; biological pro…
	204	Solyc02g088250.2	Solyc02g088250.2	6.84187e-09	4.73488	up	--	--	--	--	--	[U]	Intracellular trafficking, secretion, and vesicular transport	SPX domain	Phosphate transporter PHO1 homolog 3 OS=Arabidopsis thaliana (Mouse-ear cress) PE=2 SV=2	T	Signal transduction mechanisms	PREDICTED: phosphate transporter PHO1 homolog 3 [Solanum lycopersicum]	--
	205	Solyc03g043770.2	Solyc03g043770.2	0.00280616	-3.2868	down	[RTKL]	General function prediction only;; Signal transduction mechanisms;; Transcription;; Replication, recombination and repair	Biological Process: activation of MAPKK activity (GO:0000186);; Molecular Function: MAP kinase kinase kinase activity (GO:0004709);; Molecular Function: ATP binding (GO:0005524);; Cellular Component: integral component of membrane (GO:0016021);; Molecular Function: 2-alkenal reductase [NAD(P)] activity (GO:0032440);; Biological Process: oxidation-reduction process (GO:0055114);;	--	--	--	--	Protein kinase domain;; Protein tyrosine kinase;; Leucine Rich repeats (2 copies);; Leucine rich repeat N-terminal domain;; Leucine Rich Repeat;; Leucine rich repeat;; Leucine Rich repeat	Leucine-rich repeat receptor-like serine/threonine-protein kinase BAM1 (Precursor) GN=BAM1 OS=Arabidopsis thaliana (Mouse-ear cress) PE=1 SV=1	T	Signal transduction mechanisms	PREDICTED: leucine-rich repeat receptor-like serine/threonine-protein kinase BAM1 [Solanum lycopersicum]	biological process: biological regulation (GO:0065007);; molecular function: catalytic activity (GO:0003824);; molecular function: signal transducer activity (GO:0004871);; biological process: metabolic process (GO:0008152);; biological process: cellular process (GO:0009987);; biological process: signaling (GO:0023052);; biological process: single-organism process (GO:0044699);; biological proces…
	206	Solyc08g080500.2	Solyc08g080500.2	2.89792e-10	1.70449	up	[R]	General function prediction only	--	--	--	[T]	Signal transduction mechanisms	Rhomboid family	--	T	Signal transduction mechanisms	PREDICTED: inactive rhomboid protein 1-like [Solanum lycopersicum]	--
	207	Solyc12g088940.1	Solyc12g088940.1	4.05181e-05	1.27179	up	[RTKL]	General function prediction only;; Signal transduction mechanisms;; Transcription;; Replication, recombination and repair	--	--	--	[T]	Signal transduction mechanisms	Protein kinase domain;; Protein tyrosine kinase;; Kinase-like	Mitogen-activated protein kinase kinase kinase YODA GN=YDA OS=Arabidopsis thaliana (Mouse-ear cress) PE=1 SV=1	T	Signal transduction mechanisms	PREDICTED: mitogen-activated protein kinase kinase kinase YODA-like isoform X1 [Solanum lycopersicum]	--
	208	Solyc05g006590.2	Solyc05g006590.2	0.00021175	1.00497	up	[T]	Signal transduction mechanisms	Molecular Function: phosphoprotein phosphatase activity (GO:0004721);;	K04382|0|sot:102586640|K04382 serine/threonine-protein phosphatase 2A catalytic subunit [EC:3.1.3.16] | (RefSeq) serine/threonine-protein phosphatase PP2A-2 catalytic subunit-like	mRNA surveillance pathway (ko03015)	[T]	Signal transduction mechanisms	Calcineurin-like phosphoesterase	Serine/threonine-protein phosphatase PP2A-2 catalytic subunit GN=T10O24.4 OS=Arabidopsis thaliana (Mouse-ear cress) PE=1 SV=1	T	Signal transduction mechanisms	PREDICTED: serine/threonine-protein phosphatase PP2A-2 catalytic subunit-like [Solanum tuberosum]	molecular function: catalytic activity (GO:0003824);; biological process: metabolic process (GO:0008152);; biological process: cellular process (GO:0009987)
	209	Solyc02g083740.1	Solyc02g083740.1	6.51616e-09	-3.70119	down	--	--	Biological Process: transmembrane transport (GO:0055085);;	--	--	[T]	Signal transduction mechanisms	OPT oligopeptide transporter protein	Oligopeptide transporter 7 GN=OPT7 OS=Arabidopsis thaliana (Mouse-ear cress) PE=2 SV=1	T	Signal transduction mechanisms	PREDICTED: oligopeptide transporter 7-like [Solanum tuberosum]	biological process: localization (GO:0051179)
	210	Solyc01g098740.2	Solyc01g098740.2	1.46659e-26	-3.87067	down	[RTKL]	General function prediction only;; Signal transduction mechanisms;; Transcription;; Replication, recombination and repair	Molecular Function: protein serine/threonine kinase activity (GO:0004674);; Molecular Function: protein tyrosine kinase activity (GO:0004713);; Molecular Function: ATP binding (GO:0005524);; Biological Process: protein phosphorylation (GO:0006468);;	K04733|0|sly:101259886|K04733 interleukin-1 receptor-associated kinase 4 [EC:2.7.11.1] | (RefSeq) serine/threonine-protein kinase CDL1	--	[T]	Signal transduction mechanisms	Protein kinase domain;; Protein tyrosine kinase;; Phosphotransferase enzyme family	Serine/threonine-protein kinase CDL1 {ECO:0000305} OS=Arabidopsis thaliana (Mouse-ear cress) PE=1 SV=1	T	Signal transduction mechanisms	PREDICTED: pto-interacting protein 1 [Solanum lycopersicum]	molecular function: catalytic activity (GO:0003824);; biological process: metabolic process (GO:0008152);; biological process: cellular process (GO:0009987);; molecular function: binding (GO:0005488)
	211	Solyc08g005310.2	Solyc08g005310.2	6.18164e-06	-1.52898	down	--	--	Molecular Function: GTPase activity (GO:0003924);; Molecular Function: signal transducer activity (GO:0004871);; Molecular Function: GTP binding (GO:0005525);; Biological Process: obsolete GTP catabolic process (GO:0006184);; Biological Process: G-protein coupled receptor signaling pathway (GO:0007186);; Molecular Function: G-protein beta/gamma-subunit complex binding (GO:0031683);;	--	--	[DT]	Cell cycle control, cell division, chromosome partitioning;; Signal transduction mechanisms	G-protein alpha subunit	Extra-large guanine nucleotide-binding protein 3 GN=XLG3 OS=Arabidopsis thaliana (Mouse-ear cress) PE=1 SV=1	DT	Cell cycle control, cell division, chromosome partitioning;; Signal transduction mechanisms	PREDICTED: extra-large guanine nucleotide-binding protein 3-like [Solanum lycopersicum]	molecular function: catalytic activity (GO:0003824);; molecular function: signal transducer activity (GO:0004871);; molecular function: binding (GO:0005488);; biological process: cellular process (GO:0009987);; biological process: signaling (GO:0023052);; biological process: single-organism process (GO:0044699);; biological process: response to stimulus (GO:0050896);; biological process: biologic…
	212	Solyc12g036310.1	Solyc12g036310.1	0.0126482	-1.64756	down	--	--	--	K04733|1.14911e-47|sly:101254067|K04733 interleukin-1 receptor-associated kinase 4 [EC:2.7.11.1] | (RefSeq) LEAF RUST 10 DISEASE-RESISTANCE LOCUS RECEPTOR-LIKE PROTEIN KINASE-like 1.2	--	--	--	--	--	T	Signal transduction mechanisms	PREDICTED: probable serine/threonine-protein kinase At1g18390 isoform X1 [Solanum lycopersicum]	--
	213	Solyc10g055720.1	Solyc10g055720.1	9.47933e-14	-2.0077	down	[RTKL]	General function prediction only;; Signal transduction mechanisms;; Transcription;; Replication, recombination and repair	Molecular Function: protein serine/threonine kinase activity (GO:0004674);; Molecular Function: protein serine/threonine/tyrosine kinase activity (GO:0004712);; Molecular Function: protein tyrosine kinase activity (GO:0004713);; Molecular Function: ATP binding (GO:0005524);; Cellular Component: cytosol (GO:0005829);; Biological Process: protein phosphorylation (GO:0006468);; Biological Process: a…	--	--	[T]	Signal transduction mechanisms	Protein tyrosine kinase;; Protein kinase domain;; ACT domain	Serine/threonine-protein kinase HT1 GN=HT1 OS=Arabidopsis thaliana (Mouse-ear cress) PE=1 SV=1	T	Signal transduction mechanisms	PREDICTED: serine/threonine-protein kinase HT1-like [Solanum lycopersicum]	molecular function: catalytic activity (GO:0003824);; biological process: metabolic process (GO:0008152);; biological process: cellular process (GO:0009987);; molecular function: binding (GO:0005488);; cellular component: cell (GO:0005623);; cellular component: cell part (GO:0044464);; biological process: single-organism process (GO:0044699);; biological process: cellular component organization o…
	214	Solyc09g011480.2	Solyc09g011480.2	0.0107585	-1.26155	down	--	--	--	--	--	--	--	PRONE (Plant-specific Rop nucleotide exchanger)	Rop guanine nucleotide exchange factor 7 GN=ROPGEF7 OS=Arabidopsis thaliana (Mouse-ear cress) PE=1 SV=1	T	Signal transduction mechanisms	PREDICTED: rop guanine nucleotide exchange factor 7-like [Solanum lycopersicum]	--
	215	Solyc10g008960.1	Solyc10g008960.1	0.00138675	2.01884	up	[RTKL]	General function prediction only;; Signal transduction mechanisms;; Transcription;; Replication, recombination and repair	Molecular Function: protein kinase activity (GO:0004672);; Molecular Function: ATP binding (GO:0005524);; Biological Process: protein phosphorylation (GO:0006468);;	K04733|0|sly:101249768|K04733 interleukin-1 receptor-associated kinase 4 [EC:2.7.11.1] | (RefSeq) serine/threonine-protein kinase-like protein CCR1	--	[T]	Signal transduction mechanisms	Protein kinase domain;; Protein tyrosine kinase	PTI1-like tyrosine-protein kinase At3g15890 GN=At3g15890 OS=Arabidopsis thaliana (Mouse-ear cress) PE=2 SV=1	T	Signal transduction mechanisms	PREDICTED: serine/threonine-protein kinase-like protein CCR1 [Solanum lycopersicum]	molecular function: catalytic activity (GO:0003824);; biological process: metabolic process (GO:0008152);; biological process: cellular process (GO:0009987);; molecular function: binding (GO:0005488)
	216	Solyc06g071960.2	Solyc06g071960.2	2.04295e-08	-1.58981	down	[F]	Nucleotide transport and metabolism	Molecular Function: nucleoside diphosphate kinase activity (GO:0004550);; Molecular Function: ATP binding (GO:0005524);; Biological Process: nucleoside diphosphate phosphorylation (GO:0006165);; Biological Process: GTP biosynthetic process (GO:0006183);; Biological Process: UTP biosynthetic process (GO:0006228);; Biological Process: CTP biosynthetic process (GO:0006241);; Biological Process: sign…	K00940|4.03976e-165|sly:101262221|K00940 nucleoside-diphosphate kinase [EC:2.7.4.6] | (RefSeq) nucleoside diphosphate kinase 2, chloroplastic	Purine metabolism (ko00230);; Pyrimidine metabolism (ko00240)	[F]	Nucleotide transport and metabolism	Nucleoside diphosphate kinase	Nucleoside diphosphate kinase 2, chloroplastic (Precursor) OS=Nicotiana tabacum (Common tobacco) PE=1 SV=1	F	Nucleotide transport and metabolism	PREDICTED: nucleoside diphosphate kinase 2, chloroplastic [Solanum lycopersicum]	molecular function: catalytic activity (GO:0003824);; biological process: metabolic process (GO:0008152);; biological process: cellular process (GO:0009987);; molecular function: binding (GO:0005488);; biological process: single-organism process (GO:0044699);; biological process: biological regulation (GO:0065007);; biological process: response to stimulus (GO:0050896);; cellular component: cell …
	217	Solyc09g083090.2	Solyc09g083090.2	5.48679e-44	Inf	up	[RTKL]	General function prediction only;; Signal transduction mechanisms;; Transcription;; Replication, recombination and repair	--	--	--	[T]	Signal transduction mechanisms	Protein kinase domain;; Protein tyrosine kinase;; Kinase-like	CBL-interacting serine/threonine-protein kinase 7 GN=At3g23000 OS=Arabidopsis thaliana (Mouse-ear cress) PE=1 SV=1	T	Signal transduction mechanisms	PREDICTED: CBL-interacting serine/threonine-protein kinase 7-like [Solanum lycopersicum]	--
	218	Solyc12g044200.1	Solyc12g044200.1	7.2716e-08	-2.38848	down	--	--	--	--	--	[T]	Signal transduction mechanisms	NB-ARC domain;; NACHT domain;; AAA domain	Probable disease resistance protein At1g61190 GN=At1g61190 OS=Arabidopsis thaliana (Mouse-ear cress) PE=3 SV=1	T	Signal transduction mechanisms	PREDICTED: probable disease resistance protein At1g61180 [Solanum lycopersicum]	--
	219	Solyc07g054300.2	Solyc07g054300.2	3.52431e-05	1.11407	up	[T]	Signal transduction mechanisms	Molecular Function: phosphoprotein phosphatase activity (GO:0004721);; Cellular Component: plasma membrane (GO:0005886);; Biological Process: metabolic process (GO:0008152);;	--	--	[T]	Signal transduction mechanisms	Protein phosphatase 2C	Probable protein phosphatase 2C 52 GN=At4g03415 OS=Arabidopsis thaliana (Mouse-ear cress) PE=2 SV=1	T	Signal transduction mechanisms	PREDICTED: probable protein phosphatase 2C 52 [Solanum lycopersicum]	molecular function: catalytic activity (GO:0003824);; biological process: metabolic process (GO:0008152);; biological process: cellular process (GO:0009987);; cellular component: cell (GO:0005623);; cellular component: membrane (GO:0016020);; cellular component: cell part (GO:0044464)
	220	Solyc08g082180.2	Solyc08g082180.2	3.16069e-13	-2.06242	down	--	--	--	K14496|3.30717e-136|sly:101258886|K14496 abscisic acid receptor PYR/PYL family | (RefSeq) abscisic acid receptor PYL9	Plant hormone signal transduction (ko04075)	--	--	Polyketide cyclase / dehydrase and lipid transport	Abscisic acid receptor PYL9 GN=F6F3.16 OS=Arabidopsis thaliana (Mouse-ear cress) PE=1 SV=1	R	General function prediction only	PREDICTED: abscisic acid receptor PYL9 [Solanum lycopersicum]	--
	221	Solyc08g076920.2	Solyc08g076920.2	2.79652e-10	1.73533	up	[U]	Intracellular trafficking, secretion, and vesicular transport	Molecular Function: GTPase activator activity (GO:0008060);; Molecular Function: zinc ion binding (GO:0008270);; Biological Process: regulation of GTPase activity (GO:0032312);;	K12493|0|sly:101244022|K12493 ADP-ribosylation factor GTPase-activating protein 2/3 | (RefSeq) probable ADP-ribosylation factor GTPase-activating protein AGD9	Endocytosis (ko04144)	[T]	Signal transduction mechanisms	Putative GTPase activating protein for Arf	Probable ADP-ribosylation factor GTPase-activating protein AGD9 GN=AGD9 OS=Arabidopsis thaliana (Mouse-ear cress) PE=1 SV=1	T	Signal transduction mechanisms	PREDICTED: probable ADP-ribosylation factor GTPase-activating protein AGD9 [Solanum lycopersicum]	molecular function: binding (GO:0005488)
	222	Solyc01g096350.2	Solyc01g096350.2	2.93367e-05	1.14847	up	[RTKL]	General function prediction only;; Signal transduction mechanisms;; Transcription;; Replication, recombination and repair	Molecular Function: calmodulin-dependent protein kinase activity (GO:0004683);; Molecular Function: calcium-dependent protein serine/threonine phosphatase activity (GO:0004723);; Molecular Function: calcium ion binding (GO:0005509);; Molecular Function: calmodulin binding (GO:0005516);; Molecular Function: ATP binding (GO:0005524);; Biological Process: protein autophosphorylation (GO:0046777);;	--	--	[T]	Signal transduction mechanisms	Protein kinase domain;; Protein tyrosine kinase;; Phosphotransferase enzyme family;; Kinase-like;; Lipopolysaccharide kinase (Kdo/WaaP) family	CDPK-related kinase 3 GN=T3A4.8 OS=Arabidopsis thaliana (Mouse-ear cress) PE=1 SV=1	T	Signal transduction mechanisms	PREDICTED: CDPK-related kinase 3 [Solanum lycopersicum]	molecular function: catalytic activity (GO:0003824);; biological process: metabolic process (GO:0008152);; biological process: cellular process (GO:0009987);; molecular function: binding (GO:0005488)
	223	Solyc12g007230.1	Solyc12g007230.1	1.22713e-09	-2.49918	down	--	--	Molecular Function: transcription factor activity, sequence-specific DNA binding (GO:0003700);; Cellular Component: nucleus (GO:0005634);; Biological Process: regulation of transcription, DNA-templated (GO:0006355);; Biological Process: regulation of translation (GO:0006417);; Biological Process: pattern specification process (GO:0007389);; Biological Process: auxin-activated signaling pathway (G…	K14484|0|sly:101055543|K14484 auxin-responsive protein IAA | (RefSeq) SlIAA8; auxin-regulated IAA8	Plant hormone signal transduction (ko04075)	--	--	AUX/IAA family	Auxin-responsive protein IAA27 GN=F19B15.110 OS=Arabidopsis thaliana (Mouse-ear cress) PE=1 SV=1	S	Function unknown	IAA8 [Solanum lycopersicum]	molecular function: nucleic acid binding transcription factor activity (GO:0001071);; biological process: biological regulation (GO:0065007);; cellular component: cell (GO:0005623);; cellular component: organelle (GO:0043226);; cellular component: cell part (GO:0044464);; biological process: multicellular organismal process (GO:0032501);; biological process: single-organism process (GO:0044699);;…
	224	Solyc03g044060.2	Solyc03g044060.2	0.0105749	-1.0584	down	--	--	Cellular Component: nucleus (GO:0005634);; Cellular Component: cytoplasm (GO:0005737);; Biological Process: cellular component organization (GO:0016043);; Cellular Component: intracellular non-membrane-bounded organelle (GO:0043232);; Cellular Component: intracellular organelle part (GO:0044446);; Cellular Component: cell periphery (GO:0071944);;	--	--	[TZ]	Signal transduction mechanisms;; Cytoskeleton	Formin Homology 2 Domain	Formin-like protein 6 (Precursor) GN=FH6 OS=Arabidopsis thaliana (Mouse-ear cress) PE=2 SV=1	TZ	Signal transduction mechanisms;; Cytoskeleton	PREDICTED: formin-like protein 6 isoform X2 [Solanum lycopersicum]	cellular component: cell (GO:0005623);; cellular component: organelle (GO:0043226);; cellular component: cell part (GO:0044464);; biological process: cellular process (GO:0009987);; biological process: cellular component organization or biogenesis (GO:0071840);; cellular component: organelle part (GO:0044422)
	225	Solyc12g099980.1	Solyc12g099980.1	0.000584395	1.72678	up	--	--	--	--	--	[R]	General function prediction only	Leucine Rich repeats (2 copies);; Leucine rich repeat;; Leucine Rich Repeat;; Leucine Rich repeat;; Leucine rich repeat;; Leucine rich repeat N-terminal domain	Receptor-like protein 12 (Precursor) GN=RLP12 OS=Arabidopsis thaliana (Mouse-ear cress) PE=2 SV=2	T	Signal transduction mechanisms	PREDICTED: probable leucine-rich repeat receptor-like protein kinase At1g35710 [Solanum lycopersicum]	--
	226	Solyc01g105200.2	Solyc01g105200.2	0.0125399	1.03821	up	--	--	Molecular Function: binding (GO:0005488);; Biological Process: single-multicellular organism process (GO:0044707);;	--	--	[TZ]	Signal transduction mechanisms;; Cytoskeleton	--	Protein DA1-related 6 GN=DAR6 OS=Arabidopsis thaliana (Mouse-ear cress) PE=2 SV=1	TZ	Signal transduction mechanisms;; Cytoskeleton	PREDICTED: protein DA1-related 1-like isoform X1 [Solanum lycopersicum]	molecular function: binding (GO:0005488);; biological process: multicellular organismal process (GO:0032501);; biological process: single-organism process (GO:0044699)
	227	Solyc06g082190.2	Solyc06g082190.2	0.027831	-1.38457	down	[RTKL]	General function prediction only;; Signal transduction mechanisms;; Transcription;; Replication, recombination and repair	Molecular Function: non-membrane spanning protein tyrosine kinase activity (GO:0004715);; Molecular Function: ATP binding (GO:0005524);; Biological Process: protein phosphorylation (GO:0006468);;	--	--	[T]	Signal transduction mechanisms	Protein tyrosine kinase;; Protein kinase domain	Serine/threonine-protein kinase HT1 GN=HT1 OS=Arabidopsis thaliana (Mouse-ear cress) PE=1 SV=1	T	Signal transduction mechanisms	PREDICTED: mitogen-activated protein kinase kinase kinase 10 [Solanum lycopersicum]	molecular function: catalytic activity (GO:0003824);; biological process: metabolic process (GO:0008152);; biological process: cellular process (GO:0009987);; molecular function: binding (GO:0005488)
	228	Solyc06g007190.2	Solyc06g007190.2	5.83254e-08	1.85874	up	[T]	Signal transduction mechanisms	Molecular Function: protein serine/threonine phosphatase activity (GO:0004722);; Biological Process: protein dephosphorylation (GO:0006470);; Molecular Function: metal ion binding (GO:0046872);;	K17506|0|sly:101267711|K17506 protein phosphatase 1L [EC:3.1.3.16] | (RefSeq) putative protein phosphatase 2C 53	--	[T]	Signal transduction mechanisms	Protein phosphatase 2C;; Protein phosphatase 2C	Probable protein phosphatase 2C 2 GN=At1g07160 OS=Arabidopsis thaliana (Mouse-ear cress) PE=2 SV=1	T	Signal transduction mechanisms	PREDICTED: putative protein phosphatase 2C 53 [Solanum lycopersicum]	molecular function: catalytic activity (GO:0003824);; biological process: metabolic process (GO:0008152);; biological process: cellular process (GO:0009987);; molecular function: binding (GO:0005488)
	229	Solyc10g079130.1	Solyc10g079130.1	0.00102357	1.2913	up	[RTKL]	General function prediction only;; Signal transduction mechanisms;; Transcription;; Replication, recombination and repair	Molecular Function: calmodulin-dependent protein kinase activity (GO:0004683);; Molecular Function: calcium ion binding (GO:0005509);; Molecular Function: ATP binding (GO:0005524);; Biological Process: protein phosphorylation (GO:0006468);;	K13412|0|sly:101260188|K13412 calcium-dependent protein kinase [EC:2.7.11.1] | (RefSeq) calcium-dependent protein kinase 32-like	Plant-pathogen interaction (ko04626)	[T]	Signal transduction mechanisms	Protein kinase domain;; Protein tyrosine kinase;; EF-hand domain pair;; EF hand;; EF-hand domain;; EF-hand domain pair;; EF hand;; Kinase-like;; Lipopolysaccharide kinase (Kdo/WaaP) family;; Cytoskeletal-regulatory complex EF hand	Calcium-dependent protein kinase 32 GN=CPK32 OS=Arabidopsis thaliana (Mouse-ear cress) PE=1 SV=1	T	Signal transduction mechanisms	PREDICTED: calcium-dependent protein kinase 32-like [Solanum lycopersicum]	molecular function: catalytic activity (GO:0003824);; biological process: metabolic process (GO:0008152);; biological process: cellular process (GO:0009987);; molecular function: binding (GO:0005488)
	230	Solyc06g082440.1	Solyc06g082440.1	0.000286883	1.58962	up	[RTKL]	General function prediction only;; Signal transduction mechanisms;; Transcription;; Replication, recombination and repair	Molecular Function: protein serine/threonine kinase activity (GO:0004674);; Molecular Function: ATP binding (GO:0005524);; Biological Process: protein phosphorylation (GO:0006468);; Biological Process: signal transduction (GO:0007165);; Biological Process: response to pH (GO:0009268);;	K12761|0|sly:101055501|K12761 carbon catabolite-derepressing protein kinase [EC:2.7.11.1] | (RefSeq) CIPK11; CBL-interacting protein kinase 11	--	[T]	Signal transduction mechanisms	Protein kinase domain;; Protein tyrosine kinase;; NAF domain;; Kinase-like	CBL-interacting serine/threonine-protein kinase 11 GN=At2g30360 OS=Arabidopsis thaliana (Mouse-ear cress) PE=1 SV=1	T	Signal transduction mechanisms	CBL-interacting protein kinase 11 [Solanum lycopersicum]	molecular function: catalytic activity (GO:0003824);; biological process: metabolic process (GO:0008152);; biological process: cellular process (GO:0009987);; molecular function: binding (GO:0005488);; biological process: biological regulation (GO:0065007);; biological process: response to stimulus (GO:0050896)
	231	Solyc09g055180.2	Solyc09g055180.2	4.80296e-06	-1.36388	down	[RTKL]	General function prediction only;; Signal transduction mechanisms;; Transcription;; Replication, recombination and repair	--	--	--	--	--	Protein tyrosine kinase;; Protein kinase domain;; Leucine Rich repeats (2 copies);; Leucine rich repeat;; Leucine Rich Repeat	Probable LRR receptor-like serine/threonine-protein kinase At1g06840 (Precursor) GN=At1g06840 OS=Arabidopsis thaliana (Mouse-ear cress) PE=2 SV=2	T	Signal transduction mechanisms	PREDICTED: probable LRR receptor-like serine/threonine-protein kinase At1g06840 isoform X1 [Solanum lycopersicum]	--
	232	Solyc10g085120.1	Solyc10g085120.1	4.15461e-08	-3.65568	down	[RTKL]	General function prediction only;; Signal transduction mechanisms;; Transcription;; Replication, recombination and repair	--	--	--	--	--	Protein kinase domain;; Protein tyrosine kinase;; Leucine Rich repeats (2 copies);; Leucine rich repeat;; Leucine Rich Repeat;; Leucine Rich repeat;; Leucine rich repeat N-terminal domain	Probable LRR receptor-like serine/threonine-protein kinase At3g47570 (Precursor) GN=At3g47570 OS=Arabidopsis thaliana (Mouse-ear cress) PE=2 SV=1	T	Signal transduction mechanisms	PREDICTED: putative receptor-like protein kinase At3g47110 [Solanum lycopersicum]	--
	233	Solyc02g093970.2	Solyc02g093970.2	5.6694e-07	-1.38494	down	[RTKL]	General function prediction only;; Signal transduction mechanisms;; Transcription;; Replication, recombination and repair	Molecular Function: protein serine/threonine kinase activity (GO:0004674);; Molecular Function: ATP binding (GO:0005524);; Cellular Component: mitochondrion (GO:0005739);; Biological Process: protein phosphorylation (GO:0006468);; Biological Process: transmembrane receptor protein tyrosine kinase signaling pathway (GO:0007169);; Molecular Function: 2-alkenal reductase [NAD(P)] activity (GO:003244…	--	--	--	--	Protein tyrosine kinase;; Protein kinase domain;; Leucine Rich repeats (2 copies);; Leucine rich repeat;; Leucine Rich Repeat	Probable inactive leucine-rich repeat receptor-like protein kinase At3g03770 (Precursor) GN=At3g03770 OS=Arabidopsis thaliana (Mouse-ear cress) PE=2 SV=1	T	Signal transduction mechanisms	PREDICTED: probable inactive leucine-rich repeat receptor-like protein kinase At3g03770 [Solanum lycopersicum]	molecular function: catalytic activity (GO:0003824);; biological process: metabolic process (GO:0008152);; biological process: cellular process (GO:0009987);; molecular function: binding (GO:0005488);; cellular component: cell (GO:0005623);; cellular component: organelle (GO:0043226);; cellular component: cell part (GO:0044464);; biological process: signaling (GO:0023052);; biological process: si…
	234	Solyc10g008230.1	Solyc10g008230.1	1.77247e-11	#NAME?	down	--	--	--	--	--	[T]	Signal transduction mechanisms	NB-ARC domain	Putative late blight resistance protein homolog R1B-14 GN=R1B-14 OS=Solanum demissum (Wild potato) PE=3 SV=1	T	Signal transduction mechanisms	PREDICTED: putative late blight resistance protein homolog R1B-14 isoform X2 [Solanum lycopersicum]	--
	235	Solyc11g010100.1	Solyc11g010100.1	7.10628e-14	2.27565	up	[R]	General function prediction only	Molecular Function: GTP binding (GO:0005525);; Cellular Component: plasma membrane (GO:0005886);; Biological Process: small GTPase mediated signal transduction (GO:0007264);; Biological Process: protein transport (GO:0015031);; Molecular Function: hydrolase activity (GO:0016787);; Molecular Function: kinase binding (GO:0019900);; Biological Process: endocytic recycling (GO:0032456);;	K07904|2.52367e-165|sly:101260785|K07904 Ras-related protein Rab-11A | (RefSeq) ras-related protein Rab11D	Endocytosis (ko04144)	[U]	Intracellular trafficking, secretion, and vesicular transport	Ras family;; Miro-like protein;; ADP-ribosylation factor family;; 50S ribosome-binding GTPase	Ras-related protein Rab11D GN=RAB11D OS=Nicotiana tabacum (Common tobacco) PE=2 SV=1	U	Intracellular trafficking, secretion, and vesicular transport	PREDICTED: ras-related protein Rab11D [Solanum lycopersicum]	molecular function: binding (GO:0005488);; cellular component: cell (GO:0005623);; cellular component: membrane (GO:0016020);; cellular component: cell part (GO:0044464);; biological process: cellular process (GO:0009987);; biological process: signaling (GO:0023052);; biological process: single-organism process (GO:0044699);; biological process: response to stimulus (GO:0050896);; biological proc…
	236	Solyc12g009190.1	Solyc12g009190.1	0.00131197	-1.99146	down	[RTKL]	General function prediction only;; Signal transduction mechanisms;; Transcription;; Replication, recombination and repair	Molecular Function: protein kinase activity (GO:0004672);; Molecular Function: ATP binding (GO:0005524);; Biological Process: protein phosphorylation (GO:0006468);; Cellular Component: membrane (GO:0016020);;	--	--	--	--	Protein kinase domain;; Protein tyrosine kinase;; Leucine rich repeat;; Leucine Rich repeats (2 copies);; Leucine Rich Repeat	Probable inactive leucine-rich repeat receptor-like protein kinase At5g20690 (Precursor) GN=At5g20690 OS=Arabidopsis thaliana (Mouse-ear cress) PE=2 SV=4	T	Signal transduction mechanisms	PREDICTED: probable inactive leucine-rich repeat receptor-like protein kinase At5g20690 [Solanum lycopersicum]	molecular function: catalytic activity (GO:0003824);; biological process: metabolic process (GO:0008152);; biological process: cellular process (GO:0009987);; molecular function: binding (GO:0005488);; cellular component: membrane (GO:0016020)
	237	Solyc08g008000.1	Solyc08g008000.1	0.0242407	-1.23193	down	[E]	Amino acid transport and metabolism	Molecular Function: L-serine ammonia-lyase activity (GO:0003941);; Molecular Function: L-threonine ammonia-lyase activity (GO:0004794);; Biological Process: L-serine metabolic process (GO:0006563);; Molecular Function: D-serine ammonia-lyase activity (GO:0008721);; Molecular Function: pyridoxal phosphate binding (GO:0030170);; Molecular Function: serine racemase activity (GO:0030378);; Biological…	K12235|0|sly:101261640|K12235 serine racemase [EC:5.1.1.18] | (RefSeq) serine racemase-like	Glycine, serine and threonine metabolism (ko00260)	[TE]	Signal transduction mechanisms;; Amino acid transport and metabolism	Pyridoxal-phosphate dependent enzyme	Serine racemase GN=SR OS=Arabidopsis thaliana (Mouse-ear cress) PE=1 SV=1	E	Amino acid transport and metabolism	PREDICTED: serine racemase-like [Solanum lycopersicum]	molecular function: catalytic activity (GO:0003824);; biological process: metabolic process (GO:0008152);; biological process: cellular process (GO:0009987);; biological process: single-organism process (GO:0044699);; molecular function: binding (GO:0005488)
	238	Solyc06g074090.2	Solyc06g074090.2	0.000478584	-2.12057	down	--	--	Cellular Component: plasma membrane (GO:0005886);; Molecular Function: sterol delta7 reductase activity (GO:0009918);; Biological Process: brassinosteroid biosynthetic process (GO:0016132);; Molecular Function: oxidoreductase activity, acting on the CH-CH group of donors, NAD or NADP as acceptor (GO:0016628);; Cellular Component: integral component of endoplasmic reticulum membrane (GO:0030176);;…	K00213|0|sly:101256596|K00213 7-dehydrocholesterol reductase [EC:1.3.1.21] | (RefSeq) 7-dehydrocholesterol reductase	Steroid biosynthesis (ko00100)	[IT]	Lipid transport and metabolism;; Signal transduction mechanisms	Ergosterol biosynthesis ERG4/ERG24 family	7-dehydrocholesterol reductase GN=F11F12.21 OS=Arabidopsis thaliana (Mouse-ear cress) PE=1 SV=1	I	Lipid transport and metabolism	PREDICTED: 7-dehydrocholesterol reductase [Solanum lycopersicum]	cellular component: cell (GO:0005623);; cellular component: membrane (GO:0016020);; cellular component: cell part (GO:0044464);; molecular function: catalytic activity (GO:0003824);; biological process: metabolic process (GO:0008152);; biological process: single-organism process (GO:0044699);; biological process: biological regulation (GO:0065007);; cellular component: organelle (GO:0043226);; ce…
	239	Solyc12g056830.1	Solyc12g056830.1	2.23667e-12	-2.85223	down	--	--	Biological Process: signal transduction (GO:0007165);; Cellular Component: plastid envelope (GO:0009526);; Cellular Component: chloroplast thylakoid membrane (GO:0009535);; Biological Process: response to endogenous stimulus (GO:0009719);; Biological Process: photosynthetic electron transport chain (GO:0009767);; Biological Process: defense response, incompatible interaction (GO:0009814);; Biolog…	K02113|1.34704e-152|sly:101254882|K02113 F-type H+-transporting ATPase subunit delta | (RefSeq) ATP synthase delta chain, chloroplastic	Oxidative phosphorylation (ko00190);; Photosynthesis (ko00195)	[C]	Energy production and conversion	ATP synthase delta (OSCP) subunit	ATP synthase delta chain, chloroplastic (Precursor) GN=ATPD OS=Nicotiana tabacum (Common tobacco) PE=2 SV=1	C	Energy production and conversion	PREDICTED: ATP synthase delta chain, chloroplastic [Solanum lycopersicum]	biological process: cellular process (GO:0009987);; biological process: biological regulation (GO:0065007);; cellular component: cell (GO:0005623);; cellular component: organelle (GO:0043226);; cellular component: organelle part (GO:0044422);; cellular component: cell part (GO:0044464);; cellular component: membrane (GO:0016020);; biological process: response to stimulus (GO:0050896);; biological…
	240	Solyc02g079600.2	Solyc02g079600.2	0.000106251	-1.69642	down	--	--	--	K04733|3.21757e-141|sly:101263487|K04733 interleukin-1 receptor-associated kinase 4 [EC:2.7.11.1] | (RefSeq) rust resistance kinase Lr10	--	--	--	Wall-associated receptor kinase galacturonan-binding	--	T	Signal transduction mechanisms	PREDICTED: probable receptor-like protein kinase At1g67000 isoform X1 [Solanum lycopersicum]	--
	241	Solyc04g077310.2	Solyc04g077310.2	6.14676e-13	2.53225	up	[RTKL]	General function prediction only;; Signal transduction mechanisms;; Transcription;; Replication, recombination and repair	Molecular Function: transferase activity, transferring phosphorus-containing groups (GO:0016772);;	--	--	--	--	D-mannose binding lectin;; S-locus glycoprotein family;; Protein kinase domain;; Protein tyrosine kinase	G-type lectin S-receptor-like serine/threonine-protein kinase SD1-1 (Precursor) GN=SD11 OS=Arabidopsis thaliana (Mouse-ear cress) PE=1 SV=1	T	Signal transduction mechanisms	PREDICTED: uncharacterized protein LOC101262029 [Solanum lycopersicum]	molecular function: catalytic activity (GO:0003824)
	242	Solyc10g086350.1	Solyc10g086350.1	9.1409e-07	1.31247	up	[R]	General function prediction only	Molecular Function: GTP binding (GO:0005525);; Cellular Component: vacuole (GO:0005773);; Cellular Component: plasma membrane (GO:0005886);; Biological Process: small GTPase mediated signal transduction (GO:0007264);; Biological Process: ethylene-activated signaling pathway (GO:0009873);; Biological Process: protein transport (GO:0015031);;	K07901|4.03096e-130|sot:102605529|K07901 Ras-related protein Rab-8A | (RefSeq) ras-related protein RABE1c-like	Endocytosis (ko04144)	[TU]	Signal transduction mechanisms;; Intracellular trafficking, secretion, and vesicular transport	Ras family;; Miro-like protein;; ADP-ribosylation factor family;; Gtr1/RagA G protein conserved region;; Elongation factor Tu GTP binding domain;; 50S ribosome-binding GTPase	Ras-related protein RABE1c GN=F12M12.30 OS=Arabidopsis thaliana (Mouse-ear cress) PE=1 SV=1	U	Intracellular trafficking, secretion, and vesicular transport	PREDICTED: ras-related protein RABE1c-like [Solanum lycopersicum]	molecular function: binding (GO:0005488);; cellular component: cell (GO:0005623);; cellular component: organelle (GO:0043226);; cellular component: cell part (GO:0044464);; cellular component: membrane (GO:0016020);; biological process: cellular process (GO:0009987);; biological process: signaling (GO:0023052);; biological process: single-organism process (GO:0044699);; biological process: respon…
	243	Solyc08g061560.2	Solyc08g061560.2	1.35892e-51	-4.59925	down	[RTKL]	General function prediction only;; Signal transduction mechanisms;; Transcription;; Replication, recombination and repair	Biological Process: regulation of cell growth (GO:0001558);; Molecular Function: protein serine/threonine kinase activity (GO:0004674);; Molecular Function: ATP binding (GO:0005524);; Cellular Component: mitochondrion (GO:0005739);; Biological Process: protein phosphorylation (GO:0006468);; Biological Process: asymmetric cell division (GO:0008356);; Biological Process: plant-type cell wall organi…	K20718|0|sly:101266437|K20718 LRR receptor-like serine/threonine-protein kinase ERECTA [EC:2.7.11.1] | (RefSeq) ERECTA-family receptor kinase	--	--	--	Protein kinase domain;; Leucine Rich repeats (2 copies);; Protein tyrosine kinase;; Leucine rich repeat;; Leucine Rich Repeat;; Leucine Rich repeat;; Leucine rich repeat N-terminal domain;; Leucine rich repeat	LRR receptor-like serine/threonine-protein kinase ERECTA {ECO:0000303|PubMed:8624444} (Precursor) OS=Arabidopsis thaliana (Mouse-ear cress) PE=1 SV=1	T	Signal transduction mechanisms	PREDICTED: LRR receptor-like serine/threonine-protein kinase ERECTA [Solanum lycopersicum]	biological process: biological regulation (GO:0065007);; molecular function: catalytic activity (GO:0003824);; biological process: metabolic process (GO:0008152);; biological process: cellular process (GO:0009987);; molecular function: binding (GO:0005488);; cellular component: cell (GO:0005623);; cellular component: organelle (GO:0043226);; cellular component: cell part (GO:0044464);; biological…
	244	Solyc08g074760.2	Solyc08g074760.2	7.81982e-07	1.55865	up	[RTKL]	General function prediction only;; Signal transduction mechanisms;; Transcription;; Replication, recombination and repair	Molecular Function: protein serine/threonine kinase activity (GO:0004674);; Molecular Function: transmembrane receptor protein tyrosine kinase activity (GO:0004714);; Molecular Function: ATP binding (GO:0005524);; Biological Process: protein phosphorylation (GO:0006468);; Cellular Component: integral component of membrane (GO:0016021);;	--	--	--	--	Protein kinase domain;; Protein tyrosine kinase;; Leucine rich repeat N-terminal domain;; Leucine Rich repeats (2 copies);; Leucine rich repeat;; Leucine Rich Repeat	LRR receptor-like serine/threonine-protein kinase FEI 2 (Precursor) GN=FEI2 OS=Arabidopsis thaliana (Mouse-ear cress) PE=1 SV=1	T	Signal transduction mechanisms	PREDICTED: LRR receptor-like serine/threonine-protein kinase FEI 2 isoform X1 [Solanum lycopersicum]	molecular function: catalytic activity (GO:0003824);; biological process: metabolic process (GO:0008152);; biological process: cellular process (GO:0009987);; molecular function: signal transducer activity (GO:0004871);; molecular function: molecular transducer activity (GO:0060089);; biological process: signaling (GO:0023052);; biological process: single-organism process (GO:0044699);; biologica…
	245	Solyc05g013960.2	Solyc05g013960.2	2.96543e-10	-1.72539	down	--	--	Molecular Function: phospholipid binding (GO:0005543);; Molecular Function: oxysterol binding (GO:0008142);; Biological Process: steroid metabolic process (GO:0008202);;	K20463|0|sly:101250889|K20463 oxysterol-binding protein-related protein 3/6/7 | (RefSeq) oxysterol-binding protein-related protein 1D	--	[I]	Lipid transport and metabolism	Oxysterol-binding protein;; Pleckstrin homology domain;; PH domain	Oxysterol-binding protein-related protein 1D GN=ORP1D OS=Arabidopsis thaliana (Mouse-ear cress) PE=2 SV=1	T	Signal transduction mechanisms	PREDICTED: oxysterol-binding protein-related protein 1D [Solanum lycopersicum]	molecular function: binding (GO:0005488);; biological process: metabolic process (GO:0008152);; biological process: single-organism process (GO:0044699)
	246	Solyc10g005750.2	Solyc10g005750.2	0.00911579	1.37905	up	--	--	Biological Process: transition metal ion transport (GO:0000041);; Molecular Function: calcium ion binding (GO:0005509);; Cellular Component: cytoplasm (GO:0005737);; Biological Process: signal transduction (GO:0007165);; Biological Process: toxin catabolic process (GO:0009407);; Biological Process: ethylene biosynthetic process (GO:0009693);; Biological Process: plant-type cell wall modification …	K13448|8.99666e-160|sly:101244910|K13448 calcium-binding protein CML | (RefSeq) probable calcium-binding protein CML21	Plant-pathogen interaction (ko04626)	[T]	Signal transduction mechanisms	EF hand;; EF-hand domain pair;; EF-hand domain;; EF-hand domain pair;; EF hand;; Secreted protein acidic and rich in cysteine Ca binding region	Probable calcium-binding protein CML21 GN=CML21 OS=Arabidopsis thaliana (Mouse-ear cress) PE=2 SV=1	T	Signal transduction mechanisms	PREDICTED: probable calcium-binding protein CML21 [Solanum lycopersicum]	biological process: localization (GO:0051179);; molecular function: binding (GO:0005488);; cellular component: cell (GO:0005623);; cellular component: cell part (GO:0044464);; biological process: cellular process (GO:0009987);; biological process: biological regulation (GO:0065007);; biological process: metabolic process (GO:0008152);; biological process: single-organism process (GO:0044699);; bi…
	247	Solyc03g115930.1	Solyc03g115930.1	4.61078e-14	4.57551	up	[TZDR]	Signal transduction mechanisms;; Cytoskeleton;; Cell cycle control, cell division, chromosome partitioning;; General function prediction only	--	--	--	[T]	Signal transduction mechanisms	EF hand;; EF-hand domain;; EF-hand domain pair;; EF hand;; EF-hand domain pair;; Secreted protein acidic and rich in cysteine Ca binding region	Probable calcium-binding protein CML45 GN=CML45 OS=Arabidopsis thaliana (Mouse-ear cress) PE=1 SV=1	T	Signal transduction mechanisms	PREDICTED: probable calcium-binding protein CML30 [Solanum lycopersicum]	--
	248	Solyc04g015210.2	Solyc04g015210.2	0.0163725	-1.58908	down	--	--	--	--	--	[T]	Signal transduction mechanisms	NB-ARC domain;; AAA domain	Putative late blight resistance protein homolog R1B-17 GN=R1B-17 OS=Solanum demissum (Wild potato) PE=3 SV=1	T	Signal transduction mechanisms	PREDICTED: putative late blight resistance protein homolog R1B-17-like isoform X1 [Solanum tuberosum]	--
	249	Solyc05g054340.2	Solyc05g054340.2	9.12456e-21	-3.21796	down	--	--	--	--	--	[T]	Signal transduction mechanisms	NB-ARC domain;; AAA domain	Late blight resistance protein R1-A GN=R1A OS=Solanum demissum (Wild potato) PE=3 SV=1	T	Signal transduction mechanisms	PREDICTED: putative late blight resistance protein homolog R1A-3 [Solanum lycopersicum]	--
	250	Solyc02g071220.2	Solyc02g071220.2	0.00280337	1.30319	up	[T]	Signal transduction mechanisms	Biological Process: signal transduction (GO:0007165);;	K14492|2.72417e-118|sly:101265701|K14492 two-component response regulator ARR-A family | (RefSeq) two-component response regulator ORR3-like	Plant hormone signal transduction (ko04075)	[K]	Transcription	Response regulator receiver domain	Two-component response regulator ARR9 GN=F24I3.120 OS=Arabidopsis thaliana (Mouse-ear cress) PE=1 SV=1	T	Signal transduction mechanisms	PREDICTED: two-component response regulator ARR9-like [Solanum lycopersicum]	biological process: cellular process (GO:0009987);; biological process: biological regulation (GO:0065007)
	251	Solyc12g010450.1	Solyc12g010450.1	0.00159086	1.06508	up	[T]	Signal transduction mechanisms	Molecular Function: DNA binding (GO:0003677);; Molecular Function: protein serine/threonine phosphatase activity (GO:0004722);; Biological Process: protein dephosphorylation (GO:0006470);; Molecular Function: metal ion binding (GO:0046872);;	K14803|2.26756e-178|sly:101249434|K14803 protein phosphatase PTC2/3 [EC:3.1.3.16] | (RefSeq) probable protein phosphatase 2C 27	--	[T]	Signal transduction mechanisms	Protein phosphatase 2C	Probable protein phosphatase 2C 27 OS=Oryza sativa subsp. japonica (Rice) PE=2 SV=1	T	Signal transduction mechanisms	PREDICTED: probable protein phosphatase 2C 27 [Solanum lycopersicum]	molecular function: binding (GO:0005488);; molecular function: catalytic activity (GO:0003824);; biological process: metabolic process (GO:0008152);; biological process: cellular process (GO:0009987)
	252	Solyc11g065660.1	Solyc11g065660.1	1.47083e-07	1.41029	up	[RTKL]	General function prediction only;; Signal transduction mechanisms;; Transcription;; Replication, recombination and repair	Molecular Function: calmodulin-dependent protein kinase activity (GO:0004683);; Molecular Function: calcium ion binding (GO:0005509);; Molecular Function: ATP binding (GO:0005524);; Biological Process: protein phosphorylation (GO:0006468);;	K13412|0|sly:101247097|K13412 calcium-dependent protein kinase [EC:2.7.11.1] | (RefSeq) calcium-dependent protein kinase 7	Plant-pathogen interaction (ko04626)	[T]	Signal transduction mechanisms	Protein kinase domain;; EF-hand domain pair;; EF hand;; Protein tyrosine kinase;; EF-hand domain;; EF-hand domain pair;; EF hand;; Kinase-like;; Cytoskeletal-regulatory complex EF hand	Calcium-dependent protein kinase 7 GN=CPK7 OS=Arabidopsis thaliana (Mouse-ear cress) PE=2 SV=1	T	Signal transduction mechanisms	PREDICTED: calcium-dependent protein kinase 7-like [Solanum lycopersicum]	molecular function: catalytic activity (GO:0003824);; biological process: metabolic process (GO:0008152);; biological process: cellular process (GO:0009987);; molecular function: binding (GO:0005488)
	253	Solyc04g011520.2	Solyc04g011520.2	6.88008e-10	1.67786	up	[RTKL]	General function prediction only;; Signal transduction mechanisms;; Transcription;; Replication, recombination and repair	Molecular Function: protein serine/threonine kinase activity (GO:0004674);; Molecular Function: non-membrane spanning protein tyrosine kinase activity (GO:0004715);; Molecular Function: ATP binding (GO:0005524);; Biological Process: protein phosphorylation (GO:0006468);;	K04733|0|sly:101260038|K04733 interleukin-1 receptor-associated kinase 4 [EC:2.7.11.1] | (RefSeq) protein kinase APK1A, chloroplastic	--	[T]	Signal transduction mechanisms	Protein kinase domain;; Protein tyrosine kinase	Protein kinase APK1A, chloroplastic (Precursor) GN=APK1A OS=Arabidopsis thaliana (Mouse-ear cress) PE=2 SV=1	T	Signal transduction mechanisms	PREDICTED: protein kinase APK1A, chloroplastic [Solanum lycopersicum]	molecular function: catalytic activity (GO:0003824);; biological process: metabolic process (GO:0008152);; biological process: cellular process (GO:0009987);; molecular function: binding (GO:0005488)
	254	Solyc04g081590.2	Solyc04g081590.2	3.05808e-05	-1.19038	down	[RTKL]	General function prediction only;; Signal transduction mechanisms;; Transcription;; Replication, recombination and repair	Biological Process: activation of MAPKK activity (GO:0000186);; Molecular Function: MAP kinase kinase kinase activity (GO:0004709);; Molecular Function: ATP binding (GO:0005524);; Biological Process: signal complex assembly (GO:0007172);; Biological Process: regulation of meristem structural organization (GO:0009934);; Cellular Component: integral component of membrane (GO:0016021);; Biological P…	--	--	--	--	Protein tyrosine kinase;; Protein kinase domain;; Leucine Rich repeats (2 copies);; Leucine rich repeat;; Leucine Rich Repeat;; Leucine Rich repeat;; Leucine rich repeat N-terminal domain;; Leucine rich repeat	Receptor protein kinase CLAVATA1 (Precursor) GN=CLV1 OS=Arabidopsis thaliana (Mouse-ear cress) PE=1 SV=3	T	Signal transduction mechanisms	PREDICTED: receptor protein kinase CLAVATA1 [Solanum lycopersicum]	biological process: biological regulation (GO:0065007);; molecular function: catalytic activity (GO:0003824);; molecular function: signal transducer activity (GO:0004871);; biological process: metabolic process (GO:0008152);; biological process: cellular process (GO:0009987);; biological process: signaling (GO:0023052);; biological process: single-organism process (GO:0044699);; biological proces…
	255	Solyc04g007390.2	Solyc04g007390.2	0.0302859	-1.20545	down	[RTKL]	General function prediction only;; Signal transduction mechanisms;; Transcription;; Replication, recombination and repair	Molecular Function: non-membrane spanning protein tyrosine kinase activity (GO:0004715);; Molecular Function: ATP binding (GO:0005524);; Biological Process: protein phosphorylation (GO:0006468);; Molecular Function: polysaccharide binding (GO:0030247);;	K04733|0|sly:101262005|K04733 interleukin-1 receptor-associated kinase 4 [EC:2.7.11.1] | (RefSeq) LEAF RUST 10 DISEASE-RESISTANCE LOCUS RECEPTOR-LIKE PROTEIN KINASE-like 1.1	--	[T]	Signal transduction mechanisms	Protein kinase domain;; Protein tyrosine kinase	Probable serine/threonine-protein kinase At1g18390 (Precursor) GN=At1g18390 OS=Arabidopsis thaliana (Mouse-ear cress) PE=2 SV=2	T	Signal transduction mechanisms	PREDICTED: probable serine/threonine-protein kinase At1g18390 [Solanum lycopersicum]	molecular function: catalytic activity (GO:0003824);; biological process: metabolic process (GO:0008152);; biological process: cellular process (GO:0009987);; molecular function: binding (GO:0005488)
	256	Solyc10g005440.1	Solyc10g005440.1	8.32695e-11	6.55427	up	[RTKL]	General function prediction only;; Signal transduction mechanisms;; Transcription;; Replication, recombination and repair	Biological Process: cellular process (GO:0009987);; Molecular Function: kinase activity (GO:0016301);;	--	--	--	--	Protein tyrosine kinase;; Protein kinase domain;; D-mannose binding lectin;; S-locus glycoprotein family;; PAN-like domain;; PAN domain	G-type lectin S-receptor-like serine/threonine-protein kinase B120 (Precursor) GN=B120 OS=Arabidopsis thaliana (Mouse-ear cress) PE=2 SV=1	T	Signal transduction mechanisms	PREDICTED: G-type lectin S-receptor-like serine/threonine-protein kinase B120 [Solanum lycopersicum]	biological process: cellular process (GO:0009987);; molecular function: catalytic activity (GO:0003824)
	257	Solyc01g104650.2	Solyc01g104650.2	2.03911e-05	1.18445	up	--	--	--	K14432|1.68972e-142|sly:101258010|K14432 ABA responsive element binding factor | (RefSeq) G-box-binding factor 4	Plant hormone signal transduction (ko04075)	--	--	bZIP transcription factor;; Basic region leucine zipper	G-box-binding factor 4 GN=F21M11.10 OS=Arabidopsis thaliana (Mouse-ear cress) PE=1 SV=1	K	Transcription	PREDICTED: G-box-binding factor 4-like isoform X1 [Solanum lycopersicum]	--
	258	Solyc06g082610.2	Solyc06g082610.2	2.14818e-25	-2.96326	down	[RTKL]	General function prediction only;; Signal transduction mechanisms;; Transcription;; Replication, recombination and repair	Molecular Function: ATP binding (GO:0005524);; Biological Process: protein phosphorylation (GO:0006468);; Cellular Component: integral component of membrane (GO:0016021);; Molecular Function: 2-alkenal reductase [NAD(P)] activity (GO:0032440);; Molecular Function: tau-protein kinase activity (GO:0050321);; Biological Process: oxidation-reduction process (GO:0055114);;	--	--	--	--	Protein kinase domain;; Protein tyrosine kinase;; Leucine rich repeat;; Leucine Rich repeats (2 copies);; Leucine Rich Repeat;; Leucine rich repeat N-terminal domain	Probable inactive receptor kinase At3g08680 (Precursor) GN=At3g08680 OS=Arabidopsis thaliana (Mouse-ear cress) PE=1 SV=1	T	Signal transduction mechanisms	PREDICTED: probable inactive receptor kinase At5g58300 [Solanum lycopersicum]	molecular function: binding (GO:0005488);; biological process: metabolic process (GO:0008152);; biological process: cellular process (GO:0009987);; cellular component: membrane (GO:0016020);; cellular component: membrane part (GO:0044425);; molecular function: catalytic activity (GO:0003824);; biological process: single-organism process (GO:0044699)
	259	Solyc09g064530.2	Solyc09g064530.2	1.83246e-06	1.4815	up	--	--	Cellular Component: nucleus (GO:0005634);; Biological Process: regulation of transcription, DNA-templated (GO:0006355);; Biological Process: auxin-activated signaling pathway (GO:0009734);; Molecular Function: protein dimerization activity (GO:0046983);;	K14484|0|sly:101055545|K14484 auxin-responsive protein IAA | (RefSeq) IAA12	Plant hormone signal transduction (ko04075)	--	--	AUX/IAA family	Auxin-responsive protein IAA13 GN=IAA13 OS=Arabidopsis thaliana (Mouse-ear cress) PE=1 SV=2	K	Transcription	IAA12 [Solanum lycopersicum]	cellular component: cell (GO:0005623);; cellular component: organelle (GO:0043226);; cellular component: cell part (GO:0044464);; biological process: biological regulation (GO:0065007);; biological process: cellular process (GO:0009987);; biological process: signaling (GO:0023052);; biological process: single-organism process (GO:0044699);; biological process: response to stimulus (GO:0050896);; …
	260	Solyc02g083410.2	Solyc02g083410.2	1.95805e-30	-3.18616	down	[Q]	Secondary metabolites biosynthesis, transport and catabolism	--	--	--	--	--	Protein kinase domain;; Flavin containing amine oxidoreductase;; Protein tyrosine kinase;; NAD(P)-binding Rossmann-like domain;; Phosphotransferase enzyme family;; FAD binding domain	Receptor-like protein kinase THESEUS 1 (Precursor) GN=THE1 OS=Arabidopsis thaliana (Mouse-ear cress) PE=1 SV=1	T	Signal transduction mechanisms	PREDICTED: protein kinase APK1B, chloroplastic-like [Solanum lycopersicum]	--
	261	Solyc01g068360.2	Solyc01g068360.2	0.0021207	-1.69882	down	[S]	Function unknown	Biological Process: metabolic process (GO:0008152);; Molecular Function: transferase activity, transferring phosphorus-containing groups (GO:0016772);; Biological Process: response to stimulus (GO:0050896);;	--	--	--	--	Protein tyrosine kinase;; Protein kinase domain;; Leucine Rich repeats (2 copies);; Leucine rich repeat;; Leucine Rich Repeat	Probable inactive leucine-rich repeat receptor-like protein kinase At3g03770 (Precursor) GN=At3g03770 OS=Arabidopsis thaliana (Mouse-ear cress) PE=2 SV=1	T	Signal transduction mechanisms	PREDICTED: probable inactive leucine-rich repeat receptor-like protein kinase At3g03770 [Solanum lycopersicum]	biological process: metabolic process (GO:0008152);; molecular function: catalytic activity (GO:0003824);; biological process: response to stimulus (GO:0050896)
	262	Solyc03g115710.1	Solyc03g115710.1	3.32435e-06	2.94996	up	[RTKL]	General function prediction only;; Signal transduction mechanisms;; Transcription;; Replication, recombination and repair	--	--	--	[T]	Signal transduction mechanisms	Carbohydrate-binding protein of the ER;; Protein tyrosine kinase;; Protein kinase domain;; Di-glucose binding within endoplasmic reticulum	Probable receptor-like protein kinase At5g61350 (Precursor) GN=At5g61350 OS=Arabidopsis thaliana (Mouse-ear cress) PE=2 SV=1	T	Signal transduction mechanisms	PREDICTED: probable receptor-like protein kinase At5g61350 [Solanum lycopersicum]	--
	263	Solyc07g055690.1	Solyc07g055690.1	5.68477e-10	3.72038	up	--	--	Biological Process: MAPK cascade (GO:0000165);; Molecular Function: protein serine/threonine kinase activity (GO:0004674);; Molecular Function: ATP binding (GO:0005524);; Biological Process: protein phosphorylation (GO:0006468);; Biological Process: recognition of pollen (GO:0048544);;	--	--	--	--	D-mannose binding lectin;; S-locus glycoprotein family	G-type lectin S-receptor-like serine/threonine-protein kinase At5g35370 (Precursor) GN=At5g35370 OS=Arabidopsis thaliana (Mouse-ear cress) PE=2 SV=2	T	Signal transduction mechanisms	PREDICTED: G-type lectin S-receptor-like serine/threonine-protein kinase At5g35370 [Nicotiana tomentosiformis]	biological process: metabolic process (GO:0008152);; biological process: cellular process (GO:0009987);; biological process: signaling (GO:0023052);; biological process: single-organism process (GO:0044699);; biological process: response to stimulus (GO:0050896);; biological process: biological regulation (GO:0065007);; molecular function: catalytic activity (GO:0003824);; molecular function: bin…
	264	Solyc05g053230.2	Solyc05g053230.2	4.27171e-05	1.12273	up	[RTKL]	General function prediction only;; Signal transduction mechanisms;; Transcription;; Replication, recombination and repair	Molecular Function: protein serine/threonine kinase activity (GO:0004674);; Molecular Function: ATP binding (GO:0005524);; Biological Process: protein phosphorylation (GO:0006468);; Biological Process: plant-type hypersensitive response (GO:0009626);;	K13436|0|sly:101268186|K13436 pto-interacting protein 1 [EC:2.7.11.1] | (RefSeq) pto-interacting protein 1	Plant-pathogen interaction (ko04626)	[T]	Signal transduction mechanisms	Protein tyrosine kinase;; Protein kinase domain	Pto-interacting protein 1 OS=Solanum lycopersicum (Tomato) PE=1 SV=2	T	Signal transduction mechanisms	PREDICTED: pto-interacting protein 1-like isoform X1 [Solanum lycopersicum]	molecular function: catalytic activity (GO:0003824);; biological process: metabolic process (GO:0008152);; biological process: cellular process (GO:0009987);; molecular function: binding (GO:0005488);; biological process: immune system process (GO:0002376);; biological process: single-organism process (GO:0044699);; biological process: response to stimulus (GO:0050896)
	265	Solyc03g033610.1	Solyc03g033610.1	1.39593e-05	-2.51253	down	[RTKL]	General function prediction only;; Signal transduction mechanisms;; Transcription;; Replication, recombination and repair	Biological Process: microtubule cytoskeleton organization (GO:0000226);; Biological Process: cytokinesis by cell plate formation (GO:0000911);; Biological Process: response to molecule of bacterial origin (GO:0002237);; Molecular Function: protein serine/threonine kinase activity (GO:0004674);; Molecular Function: ATP binding (GO:0005524);; Biological Process: DNA replication (GO:0006260);; Biolo…	--	--	--	--	Leucine Rich repeats (2 copies);; Leucine rich repeat;; Leucine Rich Repeat;; Protein kinase domain;; Protein tyrosine kinase;; Leucine Rich repeat;; Leucine rich repeat N-terminal domain;; Leucine rich repeat	Probable LRR receptor-like serine/threonine-protein kinase At4g36180 (Precursor) GN=At4g36180 OS=Arabidopsis thaliana (Mouse-ear cress) PE=2 SV=1	T	Signal transduction mechanisms	PREDICTED: probable LRR receptor-like serine/threonine-protein kinase At4g36180 [Solanum lycopersicum]	biological process: cellular process (GO:0009987);; biological process: cellular component organization or biogenesis (GO:0071840);; biological process: single-organism process (GO:0044699);; biological process: response to stimulus (GO:0050896);; molecular function: catalytic activity (GO:0003824);; biological process: metabolic process (GO:0008152);; molecular function: binding (GO:0005488);; b…
	266	Solyc07g007020.2	Solyc07g007020.2	0.000150011	-1.66606	down	[RTKL]	General function prediction only;; Signal transduction mechanisms;; Transcription;; Replication, recombination and repair	Molecular Function: binding (GO:0005488);;	K04733|0|sly:101256500|K04733 interleukin-1 receptor-associated kinase 4 [EC:2.7.11.1] | (RefSeq) wall-associated receptor kinase-like 1	--	--	--	Protein kinase domain;; Protein tyrosine kinase;; Wall-associated receptor kinase galacturonan-binding;; Calcium-binding EGF domain	Wall-associated receptor kinase 2 (Precursor) GN=WAK2 OS=Arabidopsis thaliana (Mouse-ear cress) PE=1 SV=1	T	Signal transduction mechanisms	PREDICTED: wall-associated receptor kinase-like 1 isoform X1 [Solanum lycopersicum]	molecular function: binding (GO:0005488)
	267	Solyc11g010130.1	Solyc11g010130.1	1.43464e-06	-2.70932	down	[RTKL]	General function prediction only;; Signal transduction mechanisms;; Transcription;; Replication, recombination and repair	Molecular Function: protein serine/threonine kinase activity (GO:0004674);; Molecular Function: ATP binding (GO:0005524);; Biological Process: protein phosphorylation (GO:0006468);;	K14498|1.22302e-144|sly:101261086|K14498 serine/threonine-protein kinase SRK2 [EC:2.7.11.1] | (RefSeq) serine/threonine-protein kinase SAPK2	Plant hormone signal transduction (ko04075)	[T]	Signal transduction mechanisms	Protein kinase domain;; Protein tyrosine kinase	Serine/threonine-protein kinase SAPK1 GN=OOSJNBa0017N12.8 OS=Oryza sativa subsp. japonica (Rice) PE=1 SV=1	T	Signal transduction mechanisms	PREDICTED: serine/threonine-protein kinase SAPK2 [Solanum lycopersicum]	molecular function: catalytic activity (GO:0003824);; biological process: metabolic process (GO:0008152);; biological process: cellular process (GO:0009987);; molecular function: binding (GO:0005488)
	268	Solyc07g052730.2	Solyc07g052730.2	0.00102357	-1.87406	down	--	--	Molecular Function: actin binding (GO:0003779);; Cellular Component: cell wall (GO:0005618);; Cellular Component: phragmoplast (GO:0009524);; Biological Process: endosperm development (GO:0009960);; Biological Process: actin nucleation (GO:0045010);; Biological Process: seed morphogenesis (GO:0048317);;	--	--	[TZ]	Signal transduction mechanisms;; Cytoskeleton	Formin Homology 2 Domain	Formin-like protein 5 GN=MRB17.15 OS=Arabidopsis thaliana (Mouse-ear cress) PE=2 SV=2	TZ	Signal transduction mechanisms;; Cytoskeleton	formin-like protein 3 [Solanum lycopersicum]	molecular function: binding (GO:0005488);; cellular component: cell (GO:0005623);; cellular component: cell part (GO:0044464);; biological process: reproduction (GO:0000003);; biological process: reproductive process (GO:0022414);; biological process: developmental process (GO:0032502);; biological process: cellular process (GO:0009987);; biological process: single-organism process (GO:0044699);;…
	269	Solyc09g011070.1	Solyc09g011070.1	0.000113611	-2.43035	down	[RTKL]	General function prediction only;; Signal transduction mechanisms;; Transcription;; Replication, recombination and repair	Molecular Function: protein serine/threonine kinase activity (GO:0004674);; Molecular Function: ATP binding (GO:0005524);; Biological Process: protein phosphorylation (GO:0006468);; Molecular Function: carbohydrate binding (GO:0030246);;	--	--	--	--	Legume lectin domain;; Protein kinase domain;; Protein tyrosine kinase	L-type lectin-domain containing receptor kinase S.4 (Precursor) GN=LECRKS4 OS=Arabidopsis thaliana (Mouse-ear cress) PE=2 SV=1	T	Signal transduction mechanisms	PREDICTED: L-type lectin-domain containing receptor kinase S.4-like [Solanum lycopersicum]	molecular function: catalytic activity (GO:0003824);; biological process: metabolic process (GO:0008152);; biological process: cellular process (GO:0009987);; molecular function: binding (GO:0005488)
	270	Solyc04g082500.2	Solyc04g082500.2	1.27159e-17	2.64616	up	[RTKL]	General function prediction only;; Signal transduction mechanisms;; Transcription;; Replication, recombination and repair	Biological Process: activation of MAPKK activity (GO:0000186);; Molecular Function: MAP kinase kinase kinase activity (GO:0004709);; Molecular Function: ATP binding (GO:0005524);;	--	--	[T]	Signal transduction mechanisms	Protein tyrosine kinase;; Protein kinase domain	Probable serine/threonine-protein kinase Cx32, chloroplastic (Precursor) GN=At4g35600 OS=Arabidopsis thaliana (Mouse-ear cress) PE=1 SV=2	T	Signal transduction mechanisms	PREDICTED: probable serine/threonine-protein kinase NAK isoform X2 [Solanum lycopersicum]	biological process: biological regulation (GO:0065007);; molecular function: catalytic activity (GO:0003824);; molecular function: signal transducer activity (GO:0004871);; biological process: metabolic process (GO:0008152);; biological process: cellular process (GO:0009987);; biological process: signaling (GO:0023052);; biological process: single-organism process (GO:0044699);; biological proces…
	271	Solyc05g050680.2	Solyc05g050680.2	2.9936e-06	1.24826	up	[TDK]	Signal transduction mechanisms;; Cell cycle control, cell division, chromosome partitioning;; Transcription	Cellular Component: protein kinase CK2 complex (GO:0005956);; Molecular Function: kinase activity (GO:0016301);; Molecular Function: protein kinase regulator activity (GO:0019887);; Biological Process: regulation of protein kinase activity (GO:0045859);;	K03115|1.36479e-176|sly:101245655|K03115 casein kinase II subunit beta | (RefSeq) putative casein kinase II subunit beta-4	Ribosome biogenesis in eukaryotes (ko03008);; Circadian rhythm - plant (ko04712)	[TDK]	Signal transduction mechanisms;; Cell cycle control, cell division, chromosome partitioning;; Transcription	Casein kinase II regulatory subunit	Putative casein kinase II subunit beta-4 GN=At2g44680 OS=Arabidopsis thaliana (Mouse-ear cress) PE=2 SV=1	DKT	Cell cycle control, cell division, chromosome partitioning;; Transcription;; Signal transduction mechanisms	PREDICTED: putative casein kinase II subunit beta-4 isoform X2 [Solanum lycopersicum]	cellular component: cell (GO:0005623);; cellular component: macromolecular complex (GO:0032991);; cellular component: cell part (GO:0044464);; molecular function: catalytic activity (GO:0003824);; molecular function: molecular function regulator (GO:0098772);; biological process: biological regulation (GO:0065007)
	272	Solyc07g008020.2	Solyc07g008020.2	0.000249651	-2.65762	down	--	--	Molecular Function: transcription factor activity, sequence-specific DNA binding (GO:0003700);; Cellular Component: nucleus (GO:0005634);; Biological Process: regulation of transcription, DNA-templated (GO:0006355);; Biological Process: auxin-activated signaling pathway (GO:0009734);; Biological Process: response to cyclopentenone (GO:0010583);; Molecular Function: protein dimerization activity (…	K14484|9.08092e-133|sly:101055555|K14484 auxin-responsive protein IAA | (RefSeq) IAA35	Plant hormone signal transduction (ko04075)	--	--	AUX/IAA family	Auxin-responsive protein IAA29 GN=IAA29 OS=Arabidopsis thaliana (Mouse-ear cress) PE=2 SV=2	S	Function unknown	IAA35 [Solanum lycopersicum]	molecular function: nucleic acid binding transcription factor activity (GO:0001071);; biological process: biological regulation (GO:0065007);; cellular component: cell (GO:0005623);; cellular component: organelle (GO:0043226);; cellular component: cell part (GO:0044464);; biological process: cellular process (GO:0009987);; biological process: signaling (GO:0023052);; biological process: single-or…
	273	Solyc01g088690.2	Solyc01g088690.2	0.00753233	1.68383	up	[RTKL]	General function prediction only;; Signal transduction mechanisms;; Transcription;; Replication, recombination and repair	Molecular Function: protein serine/threonine kinase activity (GO:0004674);; Molecular Function: ATP binding (GO:0005524);; Biological Process: protein phosphorylation (GO:0006468);;	--	--	[T]	Signal transduction mechanisms	Protein kinase domain;; Protein tyrosine kinase	Probable receptor-like protein kinase At5g47070 GN=At5g47070 OS=Arabidopsis thaliana (Mouse-ear cress) PE=1 SV=1	T	Signal transduction mechanisms	PREDICTED: probable receptor-like protein kinase At5g47070 [Solanum lycopersicum]	molecular function: catalytic activity (GO:0003824);; biological process: metabolic process (GO:0008152);; biological process: cellular process (GO:0009987);; molecular function: binding (GO:0005488)
	274	Solyc04g078870.2	Solyc04g078870.2	1.49167e-07	1.86667	up	[RTKL]	General function prediction only;; Signal transduction mechanisms;; Transcription;; Replication, recombination and repair	Molecular Function: protein kinase C activity (GO:0004697);; Molecular Function: ATP binding (GO:0005524);; Biological Process: protein phosphorylation (GO:0006468);;	K08790|0|sly:101253582|K08790 serine/threonine kinase 38 [EC:2.7.11.1] | (RefSeq) serine/threonine-protein kinase tricorner	--	[R]	General function prediction only	Protein kinase domain;; Protein tyrosine kinase;; Protein kinase C terminal domain;; Kinase-like	Probable serine/threonine protein kinase IREH1 {ECO:0000305} OS=Arabidopsis thaliana (Mouse-ear cress) PE=1 SV=1	T	Signal transduction mechanisms	PREDICTED: serine/threonine-protein kinase tricorner [Solanum lycopersicum]	molecular function: catalytic activity (GO:0003824);; biological process: metabolic process (GO:0008152);; biological process: cellular process (GO:0009987);; molecular function: binding (GO:0005488)
	275	Solanum_lycopersicum_newGene_1362	--	4.03705e-06	1.32374	up	--	--	Molecular Function: protein serine/threonine phosphatase activity (GO:0004722);; Biological Process: protein dephosphorylation (GO:0006470);; Molecular Function: metal ion binding (GO:0046872);;	K14497|0|sly:100316894|K14497 protein phosphatase 2C [EC:3.1.3.16] | (RefSeq) PP2C-1, SlPP2C-1; protein phosphatase 2C ABI2 homolog	Plant hormone signal transduction (ko04075)	[T]	Signal transduction mechanisms	Protein phosphatase 2C;; Protein phosphatase 2C	Protein phosphatase 2C 16 OS=Arabidopsis thaliana OX=3702 GN=HAB1 PE=1 SV=1	T	Signal transduction mechanisms	protein phosphatase 2C ABI2 homolog [Solanum lycopersicum]	molecular function: catalytic activity (GO:0003824);; biological process: metabolic process (GO:0008152);; biological process: cellular process (GO:0009987);; molecular function: binding (GO:0005488)
	276	Solyc03g112760.2	Solyc03g112760.2	8.16146e-37	-3.80517	down	--	--	Biological Process: cellular metabolic process (GO:0044237);; Biological Process: single-organism carbohydrate metabolic process (GO:0044723);;	--	--	[T]	Signal transduction mechanisms	--	--	T	Signal transduction mechanisms	PREDICTED: uncharacterized protein LOC101255285 isoform X1 [Solanum lycopersicum]	biological process: metabolic process (GO:0008152);; biological process: cellular process (GO:0009987);; biological process: single-organism process (GO:0044699)
	277	Solyc06g051950.2	Solyc06g051950.2	0.000297266	2.68275	up	--	--	--	--	--	[T]	Signal transduction mechanisms	CS domain	Protein BOBBER 1 GN=BOB1 OS=Arabidopsis thaliana (Mouse-ear cress) PE=1 SV=1	T	Signal transduction mechanisms	PREDICTED: LOW QUALITY PROTEIN: protein BOBBER 1 [Solanum lycopersicum]	--
	278	Solyc02g091470.2	Solyc02g091470.2	0.00226068	-1.72978	down	[RTKL]	General function prediction only;; Signal transduction mechanisms;; Transcription;; Replication, recombination and repair	Molecular Function: protein serine/threonine kinase activity (GO:0004674);; Molecular Function: ATP binding (GO:0005524);; Biological Process: protein phosphorylation (GO:0006468);;	--	--	[T]	Signal transduction mechanisms	Protein kinase domain;; Protein tyrosine kinase	Serine/threonine-protein kinase CDL1 {ECO:0000305} OS=Arabidopsis thaliana (Mouse-ear cress) PE=1 SV=1	T	Signal transduction mechanisms	PREDICTED: pto-interacting protein 1 [Solanum lycopersicum]	molecular function: catalytic activity (GO:0003824);; biological process: metabolic process (GO:0008152);; biological process: cellular process (GO:0009987);; molecular function: binding (GO:0005488)
	279	Solyc01g111310.2	Solyc01g111310.2	0.021501	-2.66042	down	--	--	Biological Process: response to nematode (GO:0009624);; Cellular Component: integral component of membrane (GO:0016021);; Biological Process: root cap development (GO:0048829);;	K13946|0|sly:100736477|K13946 auxin influx carrier (AUX1 LAX family) | (RefSeq) LAX2 protein	Plant hormone signal transduction (ko04075)	[E]	Amino acid transport and metabolism	Transmembrane amino acid transporter protein	Auxin transporter-like protein 5 GN=LAX5 OS=Medicago truncatula (Barrel medic) PE=2 SV=1	E	Amino acid transport and metabolism	LAX2 protein [Solanum lycopersicum]	biological process: response to stimulus (GO:0050896);; biological process: multi-organism process (GO:0051704);; cellular component: membrane (GO:0016020);; cellular component: membrane part (GO:0044425);; biological process: developmental process (GO:0032502)
	280	Solyc02g083680.1	Solyc02g083680.1	8.10596e-18	-2.63593	down	[T]	Signal transduction mechanisms	Molecular Function: phosphorelay sensor kinase activity (GO:0000155);; Molecular Function: phosphorelay response regulator activity (GO:0000156);; Biological Process: phosphorelay signal transduction system (GO:0000160);; Molecular Function: ATP binding (GO:0005524);; Biological Process: regulation of transcription, DNA-templated (GO:0006355);; Cellular Component: membrane (GO:0016020);; Biologic…	--	--	[T]	Signal transduction mechanisms	Histidine kinase-, DNA gyrase B-, and HSP90-like ATPase;; His Kinase A (phospho-acceptor) domain	Histidine kinase 1 GN=AHK1 OS=Arabidopsis thaliana (Mouse-ear cress) PE=1 SV=2	T	Signal transduction mechanisms	PREDICTED: histidine kinase 1 isoform X1 [Solanum lycopersicum]	molecular function: catalytic activity (GO:0003824);; molecular function: signal transducer activity (GO:0004871);; molecular function: molecular transducer activity (GO:0060089);; biological process: metabolic process (GO:0008152);; biological process: cellular process (GO:0009987);; biological process: signaling (GO:0023052);; biological process: single-organism process (GO:0044699);; biologica…
	281	Solyc05g026480.1	Solyc05g026480.1	2.68691e-09	-5.00034	down	[T]	Signal transduction mechanisms	--	--	--	[R]	General function prediction only	WD domain, G-beta repeat	Transcriptional corepressor LEUNIG GN=LUG OS=Arabidopsis thaliana (Mouse-ear cress) PE=1 SV=2	R	General function prediction only	PREDICTED: transcriptional corepressor LEUNIG-like isoform X2 [Solanum lycopersicum]	--
	282	Solyc08g082970.2	Solyc08g082970.2	1.0282e-05	1.17926	up	--	--	Cellular Component: plasma membrane (GO:0005886);; Biological Process: N-terminal protein myristoylation (GO:0006499);;	K18726|0|sly:101268209|K18726 FAS-associated factor 2 | (RefSeq) plant UBX domain-containing protein 10	--	[T]	Signal transduction mechanisms	UBX domain;; UBA-like domain	--	O	Posttranslational modification, protein turnover, chaperones	PREDICTED: FAS-associated factor 2-like [Solanum lycopersicum]	cellular component: cell (GO:0005623);; cellular component: membrane (GO:0016020);; cellular component: cell part (GO:0044464);; biological process: metabolic process (GO:0008152);; biological process: cellular process (GO:0009987)
	283	Solyc05g005140.2	Solyc05g005140.2	9.90253e-05	-1.40688	down	[RTKL]	General function prediction only;; Signal transduction mechanisms;; Transcription;; Replication, recombination and repair	Molecular Function: protein serine/threonine kinase activity (GO:0004674);; Molecular Function: ATP binding (GO:0005524);; Cellular Component: plasma membrane (GO:0005886);; Biological Process: protein phosphorylation (GO:0006468);; Biological Process: microtubule nucleation (GO:0007020);; Biological Process: regulation of meristem growth (GO:0010075);; Cellular Component: integral component of m…	--	--	--	--	Protein kinase domain;; Protein tyrosine kinase;; Leucine rich repeat;; Leucine Rich repeats (2 copies);; Leucine rich repeat N-terminal domain;; Leucine Rich Repeat;; Leucine Rich repeat	Protein NSP-INTERACTING KINASE 3 (Precursor) GN=NIK3 OS=Arabidopsis thaliana (Mouse-ear cress) PE=1 SV=1	T	Signal transduction mechanisms	PREDICTED: protein NSP-INTERACTING KINASE 3 [Solanum lycopersicum]	molecular function: catalytic activity (GO:0003824);; biological process: metabolic process (GO:0008152);; biological process: cellular process (GO:0009987);; molecular function: binding (GO:0005488);; cellular component: cell (GO:0005623);; cellular component: membrane (GO:0016020);; cellular component: cell part (GO:0044464);; biological process: cellular component organization or biogenesis (G…
	284	Solyc06g072140.2	Solyc06g072140.2	0.000159964	1.02397	up	[T]	Signal transduction mechanisms	Molecular Function: phosphoprotein phosphatase activity (GO:0004721);;	K15498|0|sly:101249929|K15498 serine/threonine-protein phosphatase 6 catalytic subunit [EC:3.1.3.16] | (RefSeq) phytochrome-associated serine/threonine-protein phosphatase 3-like	--	[DT]	Cell cycle control, cell division, chromosome partitioning;; Signal transduction mechanisms	Calcineurin-like phosphoesterase	Phytochrome-associated serine/threonine-protein phosphatase 3 GN=MZE19.3 OS=Arabidopsis thaliana (Mouse-ear cress) PE=1 SV=1	DT	Cell cycle control, cell division, chromosome partitioning;; Signal transduction mechanisms	PREDICTED: phytochrome-associated serine/threonine-protein phosphatase 3 [Solanum lycopersicum]	molecular function: catalytic activity (GO:0003824);; biological process: metabolic process (GO:0008152);; biological process: cellular process (GO:0009987)
	285	Solyc02g076660.2	Solyc02g076660.2	0.0047436	-1.16488	down	[RTKL]	General function prediction only;; Signal transduction mechanisms;; Transcription;; Replication, recombination and repair	--	--	--	--	--	Protein tyrosine kinase;; Protein kinase domain;; Leucine Rich repeats (2 copies);; Leucine rich repeat N-terminal domain;; Leucine rich repeat;; Leucine Rich Repeat	Probable LRR receptor-like serine/threonine-protein kinase MRH1 (Precursor) GN=MRH1 OS=Arabidopsis thaliana (Mouse-ear cress) PE=2 SV=1	T	Signal transduction mechanisms	PREDICTED: probable LRR receptor-like serine/threonine-protein kinase MRH1 [Solanum lycopersicum]	--
	286	Solyc05g052780.2	Solyc05g052780.2	0.000199113	1.0103	up	--	--	Molecular Function: zinc ion binding (GO:0008270);; Molecular Function: actin filament binding (GO:0051015);; Biological Process: actin filament bundle assembly (GO:0051017);;	K09377|9.76399e-136|sot:102588712|K09377 cysteine and glycine-rich protein | (RefSeq) LIM domain-containing protein WLIM2b-like	--	[TZ]	Signal transduction mechanisms;; Cytoskeleton	LIM domain	LIM domain-containing protein WLIM2b {ECO:0000305} OS=Arabidopsis thaliana (Mouse-ear cress) PE=1 SV=1	TZ	Signal transduction mechanisms;; Cytoskeleton	PREDICTED: LIM domain-containing protein WLIM2b isoform X1 [Solanum lycopersicum]	molecular function: binding (GO:0005488);; biological process: cellular process (GO:0009987);; biological process: single-organism process (GO:0044699);; biological process: cellular component organization or biogenesis (GO:0071840)
	287	Solyc09g098290.2	Solyc09g098290.2	8.81897e-30	-3.13446	down	--	--	Molecular Function: ATP binding (GO:0005524);; Biological Process: protein phosphorylation (GO:0006468);; Cellular Component: integral component of membrane (GO:0016021);; Molecular Function: 2-alkenal reductase [NAD(P)] activity (GO:0032440);; Molecular Function: tau-protein kinase activity (GO:0050321);; Biological Process: oxidation-reduction process (GO:0055114);;	--	--	--	--	Leucine Rich repeats (2 copies);; Leucine rich repeat;; Leucine Rich Repeat;; Protein kinase domain;; Protein tyrosine kinase;; Leucine Rich repeat;; Leucine rich repeat;; Leucine rich repeat N-terminal domain	Probably inactive leucine-rich repeat receptor-like protein kinase At3g28040 (Precursor) GN=At3g28040 OS=Arabidopsis thaliana (Mouse-ear cress) PE=2 SV=1	T	Signal transduction mechanisms	PREDICTED: probably inactive leucine-rich repeat receptor-like protein kinase At3g28040 [Solanum lycopersicum]	molecular function: binding (GO:0005488);; biological process: metabolic process (GO:0008152);; biological process: cellular process (GO:0009987);; cellular component: membrane (GO:0016020);; cellular component: membrane part (GO:0044425);; molecular function: catalytic activity (GO:0003824);; biological process: single-organism process (GO:0044699)
	288	Solyc07g052390.2	Solyc07g052390.2	7.25838e-05	-1.80448	down	--	--	Molecular Function: G-protein coupled GABA receptor activity (GO:0004965);; Molecular Function: ionotropic glutamate receptor activity (GO:0004970);; Molecular Function: intracellular ligand-gated ion channel activity (GO:0005217);; Molecular Function: extracellular-glutamate-gated ion channel activity (GO:0005234);; Biological Process: ion transport (GO:0006811);; Biological Process: cellular ca…	K05387|0|sly:101253101|K05387 glutamate receptor, ionotropic, plant | (RefSeq) SLGLR3.1; glutamate receptor 3.1	--	[PET]	Inorganic ion transport and metabolism;; Amino acid transport and metabolism;; Signal transduction mechanisms	Receptor family ligand binding region;; Ligand-gated ion channel;; Bacterial extracellular solute-binding proteins, family 3;; Periplasmic binding protein	Glutamate receptor 3.7 (Precursor) GN=T32F6.8 OS=Arabidopsis thaliana (Mouse-ear cress) PE=2 SV=2	P	Inorganic ion transport and metabolism	PREDICTED: glutamate receptor 3.7 isoform X1 [Solanum lycopersicum]	molecular function: signal transducer activity (GO:0004871);; molecular function: molecular transducer activity (GO:0060089);; biological process: cellular process (GO:0009987);; biological process: signaling (GO:0023052);; biological process: single-organism process (GO:0044699);; biological process: response to stimulus (GO:0050896);; biological process: biological regulation (GO:0065007);; mol…
	289	Solyc03g098210.2	Solyc03g098210.2	2.12097e-06	1.30485	up	--	--	--	K05391|0|sly:101253874|K05391 cyclic nucleotide gated channel, other eukaryote | (RefSeq) CNGC15; cyclic nucleotide gated channel 15	Plant-pathogen interaction (ko04626)	[PT]	Inorganic ion transport and metabolism;; Signal transduction mechanisms	--	Probable cyclic nucleotide-gated ion channel 20, chloroplastic (Precursor) GN=MKP6.28 OS=Arabidopsis thaliana (Mouse-ear cress) PE=2 SV=1	P	Inorganic ion transport and metabolism	cyclic nucleotide gated channel CNGC15 [Solanum lycopersicum]	--
	290	Solyc01g111250.2	Solyc01g111250.2	4.94481e-43	8.63264	up	--	--	Molecular Function: phospholipase C activity (GO:0004629);; Biological Process: lipid metabolic process (GO:0006629);; Biological Process: intracellular signal transduction (GO:0035556);;	--	--	[T]	Signal transduction mechanisms	Phosphatidylinositol-specific phospholipase C, X domain	--	T	Signal transduction mechanisms	PREDICTED: uncharacterized protein LOC101258705 [Solanum lycopersicum]	molecular function: catalytic activity (GO:0003824);; biological process: metabolic process (GO:0008152);; biological process: single-organism process (GO:0044699);; biological process: cellular process (GO:0009987);; biological process: signaling (GO:0023052);; biological process: response to stimulus (GO:0050896);; biological process: biological regulation (GO:0065007)
	291	Solyc07g056150.2	Solyc07g056150.2	3.15438e-16	2.23972	up	[R]	General function prediction only	Biological Process: cell morphogenesis (GO:0000902);; Molecular Function: GTPase activity (GO:0003924);; Molecular Function: GTP binding (GO:0005525);; Cellular Component: vacuole (GO:0005773);; Cellular Component: Golgi apparatus (GO:0005794);; Cellular Component: plasma membrane (GO:0005886);; Biological Process: obsolete GTP catabolic process (GO:0006184);; Biological Process: protein targetin…	K07877|1.60652e-124|sot:102600913|K07877 Ras-related protein Rab-2A | (RefSeq) ras-related protein RABB1c	--	[U]	Intracellular trafficking, secretion, and vesicular transport	Ras family;; Miro-like protein;; ADP-ribosylation factor family	Ras-related protein RABB1c OS=Arabidopsis thaliana (Mouse-ear cress) PE=1 SV=1	R	General function prediction only	PREDICTED: ras-related protein RABB1c [Nicotiana sylvestris]	biological process: cellular process (GO:0009987);; biological process: developmental process (GO:0032502);; biological process: single-organism process (GO:0044699);; biological process: cellular component organization or biogenesis (GO:0071840);; molecular function: catalytic activity (GO:0003824);; molecular function: binding (GO:0005488);; cellular component: cell (GO:0005623);; cellular comp…
	292	Solyc01g108610.2	Solyc01g108610.2	0.000117554	-1.93608	down	--	--	--	--	--	--	--	Cyclin-dependent kinase inhibitor	Cyclin-dependent kinase inhibitor 7 GN=F14J22.14 OS=Arabidopsis thaliana (Mouse-ear cress) PE=1 SV=2	T	Signal transduction mechanisms	PREDICTED: cyclin-dependent kinase inhibitor 7 [Solanum lycopersicum]	--
	293	Solyc07g007820.2	Solyc07g007820.2	2.1528e-06	1.35163	up	--	--	--	--	--	[TU]	Signal transduction mechanisms;; Intracellular trafficking, secretion, and vesicular transport	ANTH domain	Putative clathrin assembly protein At5g35200 GN=At5g35200 OS=Arabidopsis thaliana (Mouse-ear cress) PE=1 SV=1	TU	Signal transduction mechanisms;; Intracellular trafficking, secretion, and vesicular transport	PREDICTED: putative clathrin assembly protein At5g35200 [Solanum lycopersicum]	--
	294	Solyc09g075180.2	Solyc09g075180.2	0.000339961	-1.14049	down	[L]	Replication, recombination and repair	Biological Process: maltose metabolic process (GO:0000023);; Molecular Function: deoxyribodipyrimidine photo-lyase activity (GO:0003904);; Biological Process: DNA repair (GO:0006281);; Biological Process: phosphatidylglycerol biosynthetic process (GO:0006655);; Biological Process: carotenoid biosynthetic process (GO:0016117);; Biological Process: starch biosynthetic process (GO:0019252);; Biologi…	--	--	[LT]	Replication, recombination and repair;; Signal transduction mechanisms	DNA photolyase;; FAD binding domain of DNA photolyase	Blue-light photoreceptor PHR2 GN=PHR2 OS=Arabidopsis thaliana (Mouse-ear cress) PE=2 SV=2	LT	Replication, recombination and repair;; Signal transduction mechanisms	PREDICTED: blue-light photoreceptor PHR2 [Solanum lycopersicum]	biological process: metabolic process (GO:0008152);; biological process: cellular process (GO:0009987);; biological process: single-organism process (GO:0044699);; molecular function: catalytic activity (GO:0003824);; biological process: response to stimulus (GO:0050896)
	295	Solyc02g089610.1	Solyc02g089610.1	3.0117e-26	4.06725	up	--	--	Molecular Function: adenosylmethionine decarboxylase activity (GO:0004014);; Biological Process: S-adenosylmethioninamine biosynthetic process (GO:0006557);; Biological Process: spermine biosynthetic process (GO:0006597);; Biological Process: spermidine biosynthetic process (GO:0008295);; Molecular Function: arginine decarboxylase activity (GO:0008792);;	K01611|0|sly:101260400|K01611 S-adenosylmethionine decarboxylase [EC:4.1.1.50] | (RefSeq) S-adenosylmethionine decarboxylase 2	Cysteine and methionine metabolism (ko00270);; Arginine and proline metabolism (ko00330)	[T]	Signal transduction mechanisms	Adenosylmethionine decarboxylase	S-adenosylmethionine decarboxylase beta chain (Precursor) GN=SAMDC OS=Ipomoea nil (Japanese morning glory) PE=3 SV=1	E	Amino acid transport and metabolism	PREDICTED: S-adenosylmethionine decarboxylase proenzyme [Solanum lycopersicum]	molecular function: catalytic activity (GO:0003824);; biological process: metabolic process (GO:0008152);; biological process: cellular process (GO:0009987);; biological process: single-organism process (GO:0044699)
	296	Solyc09g007710.2	Solyc09g007710.2	4.04691e-06	-2.76753	down	[S]	Function unknown	--	--	--	--	--	NB-ARC domain;; TIR domain;; TIR domain;; Leucine Rich repeats (2 copies);; Leucine rich repeat;; Leucine Rich Repeat;; NACHT domain	TMV resistance protein N GN=N OS=Nicotiana glutinosa (Tobacco) PE=1 SV=1	T	Signal transduction mechanisms	PREDICTED: TMV resistance protein N-like [Solanum lycopersicum]	--
	297	Solyc03g097920.1	Solyc03g097920.1	3.13183e-10	-1.67814	down	[RTKL]	General function prediction only;; Signal transduction mechanisms;; Transcription;; Replication, recombination and repair	Molecular Function: protein serine/threonine kinase activity (GO:0004674);; Molecular Function: ATP binding (GO:0005524);; Biological Process: protein phosphorylation (GO:0006468);;	K20604|0|sly:543948|K20604 mitogen-activated protein kinase kinase 9 [EC:2.7.12.2] | (RefSeq) MKK4, LeMKK4; MAPKK	--	[T]	Signal transduction mechanisms	Protein kinase domain;; Protein tyrosine kinase	Mitogen-activated protein kinase kinase 9 GN=T9L24.32 OS=Arabidopsis thaliana (Mouse-ear cress) PE=1 SV=1	T	Signal transduction mechanisms	MAPKK [Solanum lycopersicum]	molecular function: catalytic activity (GO:0003824);; biological process: metabolic process (GO:0008152);; biological process: cellular process (GO:0009987);; molecular function: binding (GO:0005488)
	298	Solyc06g050300.1	Solyc06g050300.1	0.00244812	1.02005	up	[RTKL]	General function prediction only;; Signal transduction mechanisms;; Transcription;; Replication, recombination and repair	Molecular Function: protein serine/threonine kinase activity (GO:0004674);; Molecular Function: ATP binding (GO:0005524);; Biological Process: protein phosphorylation (GO:0006468);; Biological Process: signal transduction (GO:0007165);;	K07198|0|sly:101259941|K07198 5'-AMP-activated protein kinase, catalytic alpha subunit [EC:2.7.11.11] | (RefSeq) CBL-interacting protein kinase 18-like	Regulation of autophagy (ko04140)	[T]	Signal transduction mechanisms	Protein kinase domain;; Protein tyrosine kinase;; Kinase-like;; NAF domain	CBL-interacting protein kinase 18 OS=Oryza sativa subsp. japonica (Rice) PE=2 SV=1	T	Signal transduction mechanisms	PREDICTED: CBL-interacting protein kinase 18-like [Solanum lycopersicum]	molecular function: catalytic activity (GO:0003824);; biological process: metabolic process (GO:0008152);; biological process: cellular process (GO:0009987);; molecular function: binding (GO:0005488);; biological process: biological regulation (GO:0065007)
	299	Solyc02g077290.1	Solyc02g077290.1	7.46682e-10	3.66826	up	--	--	Molecular Function: ionotropic glutamate receptor activity (GO:0004970);; Molecular Function: extracellular-glutamate-gated ion channel activity (GO:0005234);; Biological Process: ion transport (GO:0006811);; Cellular Component: integral component of membrane (GO:0016021);; Biological Process: ionotropic glutamate receptor signaling pathway (GO:0035235);;	K05387|0|sly:101251444|K05387 glutamate receptor, ionotropic, plant | (RefSeq) SlGLR1.2; glutamate receptor 1.2	--	[PET]	Inorganic ion transport and metabolism;; Amino acid transport and metabolism;; Signal transduction mechanisms	Receptor family ligand binding region;; Ligand-gated ion channel;; Bacterial extracellular solute-binding proteins, family 3;; Periplasmic binding protein;; Ligated ion channel L-glutamate- and glycine-binding site	Glutamate receptor 2.9 (Precursor) GN=GLR2.9 OS=Arabidopsis thaliana (Mouse-ear cress) PE=2 SV=1	T	Signal transduction mechanisms	PREDICTED: glutamate receptor 2.9 [Solanum lycopersicum]	molecular function: signal transducer activity (GO:0004871);; molecular function: transporter activity (GO:0005215);; molecular function: molecular transducer activity (GO:0060089);; biological process: cellular process (GO:0009987);; biological process: signaling (GO:0023052);; biological process: single-organism process (GO:0044699);; biological process: response to stimulus (GO:0050896);; biol…
	300	Solyc11g016930.1	Solyc11g016930.1	0.00105859	-1.41767	down	--	--	--	--	--	--	--	Leucine Rich repeats (2 copies);; Leucine rich repeat;; Leucine Rich Repeat;; Leucine rich repeat N-terminal domain	Probable LRR receptor-like serine/threonine-protein kinase At1g69990 (Precursor) GN=At1g69990 OS=Arabidopsis thaliana (Mouse-ear cress) PE=2 SV=1	T	Signal transduction mechanisms	PREDICTED: F-box protein At3g07870-like [Solanum lycopersicum]	--
	301	Solyc12g019480.1	Solyc12g019480.1	0.0151333	-1.62055	down	--	--	--	--	--	[TZ]	Signal transduction mechanisms;; Cytoskeleton	Formin Homology 2 Domain	Formin-like protein 1 (Precursor) OS=Oryza sativa subsp. japonica (Rice) PE=2 SV=1	TZ	Signal transduction mechanisms;; Cytoskeleton	PREDICTED: formin-like protein 2 [Solanum lycopersicum]	--
	302	Solyc03g007230.2	Solyc03g007230.2	1.92339e-21	3.42511	up	[T]	Signal transduction mechanisms	Molecular Function: phosphoprotein phosphatase activity (GO:0004721);;	K14497|0|sly:101249794|K14497 protein phosphatase 2C [EC:3.1.3.16] | (RefSeq) probable protein phosphatase 2C 51	Plant hormone signal transduction (ko04075)	[T]	Signal transduction mechanisms	Protein phosphatase 2C;; Protein phosphatase 2C	Probable protein phosphatase 2C 51 OS=Oryza sativa subsp. japonica (Rice) PE=2 SV=1	T	Signal transduction mechanisms	PREDICTED: probable protein phosphatase 2C 51 [Solanum lycopersicum]	molecular function: catalytic activity (GO:0003824);; biological process: metabolic process (GO:0008152);; biological process: cellular process (GO:0009987)
	303	Solyc10g079700.1	Solyc10g079700.1	6.55111e-17	-6.1835	down	[T]	Signal transduction mechanisms	Molecular Function: phosphorelay response regulator activity (GO:0000156);; Biological Process: phosphorelay signal transduction system (GO:0000160);; Biological Process: regulation of transcription, DNA-templated (GO:0006355);; Biological Process: intracellular signal transduction (GO:0035556);;	K14492|2.60347e-170|sly:101248058|K14492 two-component response regulator ARR-A family | (RefSeq) two-component response regulator ORR9	Plant hormone signal transduction (ko04075)	[K]	Transcription	Response regulator receiver domain	Two-component response regulator ARR9 GN=F24I3.120 OS=Arabidopsis thaliana (Mouse-ear cress) PE=1 SV=1	K	Transcription	PREDICTED: two-component response regulator ARR8 [Solanum lycopersicum]	molecular function: signal transducer activity (GO:0004871);; biological process: cellular process (GO:0009987);; biological process: signaling (GO:0023052);; biological process: single-organism process (GO:0044699);; biological process: response to stimulus (GO:0050896);; biological process: biological regulation (GO:0065007)
	304	Solyc07g053480.2	Solyc07g053480.2	5.64787e-05	1.5912	up	[R]	General function prediction only	Molecular Function: GTPase activity (GO:0003924);; Molecular Function: GTP binding (GO:0005525);; Cellular Component: cytosol (GO:0005829);; Biological Process: obsolete GTP catabolic process (GO:0006184);; Biological Process: intracellular protein transport (GO:0006886);; Biological Process: nucleocytoplasmic transport (GO:0006913);; Biological Process: small GTPase mediated signal transduction …	K07904|1.96261e-158|sot:102591005|K07904 Ras-related protein Rab-11A | (RefSeq) ras-related protein RABA1f	Endocytosis (ko04144)	[U]	Intracellular trafficking, secretion, and vesicular transport	Ras family;; Miro-like protein;; ADP-ribosylation factor family;; 50S ribosome-binding GTPase;; Elongation factor Tu GTP binding domain;; Gtr1/RagA G protein conserved region	Ras-related protein RABA1f GN=RABA1F OS=Arabidopsis thaliana (Mouse-ear cress) PE=2 SV=1	U	Intracellular trafficking, secretion, and vesicular transport	PREDICTED: ras-related protein RABA1f [Solanum lycopersicum]	molecular function: catalytic activity (GO:0003824);; molecular function: binding (GO:0005488);; cellular component: cell (GO:0005623);; cellular component: cell part (GO:0044464);; biological process: localization (GO:0051179);; biological process: cellular process (GO:0009987);; biological process: signaling (GO:0023052);; biological process: single-organism process (GO:0044699);; biological pr…
	305	Solyc02g072480.2	Solyc02g072480.2	0.00118326	2.17057	up	[RTKL]	General function prediction only;; Signal transduction mechanisms;; Transcription;; Replication, recombination and repair	--	--	--	--	--	Leucine Rich repeats (2 copies);; Leucine rich repeat;; Protein kinase domain;; Protein tyrosine kinase;; Leucine Rich Repeat;; Leucine Rich repeat;; Leucine rich repeat;; Leucine rich repeat N-terminal domain	LRR receptor-like serine/threonine-protein kinase GSO1 (Precursor) GN=GSO1 OS=Arabidopsis thaliana (Mouse-ear cress) PE=2 SV=1	S	Function unknown	PREDICTED: probable LRR receptor-like serine/threonine-protein kinase At3g47570 [Solanum lycopersicum]	--
	306	Solyc02g070000.2	Solyc02g070000.2	1.97636e-05	-1.30009	down	[RTKL]	General function prediction only;; Signal transduction mechanisms;; Transcription;; Replication, recombination and repair	--	--	--	--	--	Leucine Rich repeats (2 copies);; Leucine rich repeat;; Leucine Rich Repeat;; Protein tyrosine kinase;; Protein kinase domain;; Leucine Rich repeat;; Leucine rich repeat;; Leucine rich repeat N-terminal domain	Probable LRR receptor-like serine/threonine-protein kinase At4g20940 GN=At4g20940 OS=Arabidopsis thaliana (Mouse-ear cress) PE=1 SV=1	T	Signal transduction mechanisms	PREDICTED: probable LRR receptor-like serine/threonine-protein kinase At4g20940 [Solanum lycopersicum]	--
	307	Solyc07g062170.1	Solyc07g062170.1	0.00922429	-1.46094	down	[RTKL]	General function prediction only;; Signal transduction mechanisms;; Transcription;; Replication, recombination and repair	Molecular Function: transferase activity, transferring phosphorus-containing groups (GO:0016772);;	--	--	[T]	Signal transduction mechanisms	Protein kinase domain;; Protein tyrosine kinase	Probable receptor-like protein kinase At1g33260 GN=At1g33260 OS=Arabidopsis thaliana (Mouse-ear cress) PE=2 SV=1	T	Signal transduction mechanisms	PREDICTED: probable receptor-like protein kinase At1g33260 [Solanum lycopersicum]	molecular function: catalytic activity (GO:0003824)
	308	Solyc02g090110.2	Solyc02g090110.2	0.00100455	1.29532	up	[RTKL]	General function prediction only;; Signal transduction mechanisms;; Transcription;; Replication, recombination and repair	Molecular Function: protein serine/threonine kinase activity (GO:0004674);; Molecular Function: ATP binding (GO:0005524);; Biological Process: protein phosphorylation (GO:0006468);; Molecular Function: oxidoreductase activity (GO:0016491);;	--	--	[T]	Signal transduction mechanisms	Protein kinase domain;; Protein tyrosine kinase;; EGF-like domain	Wall-associated receptor kinase-like 14 (Precursor) GN=WAKL14 OS=Arabidopsis thaliana (Mouse-ear cress) PE=2 SV=2	T	Signal transduction mechanisms	wall-associated receptor kinase-like 14 precursor [Solanum lycopersicum]	molecular function: catalytic activity (GO:0003824);; biological process: metabolic process (GO:0008152);; biological process: cellular process (GO:0009987);; molecular function: binding (GO:0005488)
	309	Solanum_lycopersicum_newGene_4699	--	0.0212399	1.46815	up	--	--	Cellular Component: plasmodesma (GO:0009506);; Molecular Function: kinase activity (GO:0016301);; Biological Process: phosphorylation (GO:0016310);; Molecular Function: metal ion binding (GO:0046872);;	--	--	[TU]	Signal transduction mechanisms;; Intracellular trafficking, secretion, and vesicular transport	--	--	S	Function unknown	PREDICTED: caldesmon isoform X1 [Capsicum annuum]	cellular component: cell junction (GO:0030054);; molecular function: catalytic activity (GO:0003824);; biological process: metabolic process (GO:0008152);; biological process: cellular process (GO:0009987);; molecular function: binding (GO:0005488)
	310	Solyc03g114580.2	Solyc03g114580.2	1.09154e-10	1.71971	up	[F]	Nucleotide transport and metabolism	Molecular Function: uridine kinase activity (GO:0004849);; Molecular Function: ATP binding (GO:0005524);; Biological Process: UMP biosynthetic process (GO:0006222);; Biological Process: phosphorylation (GO:0016310);; Molecular Function: phosphotransferase activity, alcohol group as acceptor (GO:0016773);;	--	--	[TZ]	Signal transduction mechanisms;; Cytoskeleton	Phosphoribulokinase / Uridine kinase family;; CYTH domain	Putative uracil phosphoribosyltransferase (Precursor) GN=MHK7.10 OS=Arabidopsis thaliana (Mouse-ear cress) PE=1 SV=1	F	Nucleotide transport and metabolism	PREDICTED: uridine-cytidine kinase C isoform X1 [Solanum lycopersicum]	molecular function: catalytic activity (GO:0003824);; biological process: metabolic process (GO:0008152);; biological process: cellular process (GO:0009987);; biological process: single-organism process (GO:0044699);; molecular function: binding (GO:0005488)
	311	Solyc09g019980.2	Solyc09g019980.2	3.24888e-06	-1.88451	down	--	--	--	--	--	[T]	Signal transduction mechanisms	DOMON domain;; Eukaryotic cytochrome b561	Cytochrome b561 and DOMON domain-containing protein At3g07570 (Precursor) GN=At3g07570 OS=Arabidopsis thaliana (Mouse-ear cress) PE=2 SV=1	T	Signal transduction mechanisms	PREDICTED: cytochrome b561 and DOMON domain-containing protein At3g07570-like [Solanum lycopersicum]	--
	312	Solyc07g062970.2	Solyc07g062970.2	2.36276e-38	3.8357	up	[T]	Signal transduction mechanisms	Molecular Function: protein serine/threonine phosphatase activity (GO:0004722);; Biological Process: metabolic process (GO:0008152);;	K17506|0|sot:102593800|K17506 protein phosphatase 1L [EC:3.1.3.16] | (RefSeq) probable protein phosphatase 2C 39	--	[T]	Signal transduction mechanisms	Protein phosphatase 2C;; Protein phosphatase 2C	Probable protein phosphatase 2C 39 GN=At3g15260 OS=Arabidopsis thaliana (Mouse-ear cress) PE=2 SV=1	T	Signal transduction mechanisms	protein phosphatase 2C [Solanum lycopersicum]	molecular function: catalytic activity (GO:0003824);; biological process: metabolic process (GO:0008152);; biological process: cellular process (GO:0009987)
	313	Solyc09g090090.1	Solyc09g090090.1	0.000268409	-2.44603	down	[RTKL]	General function prediction only;; Signal transduction mechanisms;; Transcription;; Replication, recombination and repair	Molecular Function: protein serine/threonine kinase activity (GO:0004674);; Molecular Function: ATP binding (GO:0005524);; Biological Process: protein phosphorylation (GO:0006468);;	--	--	[T]	Signal transduction mechanisms	Protein kinase domain;; Protein tyrosine kinase;; Kinase-like	Phosphoenolpyruvate carboxylase kinase 1 GN=PPCK1 OS=Arabidopsis thaliana (Mouse-ear cress) PE=1 SV=1	T	Signal transduction mechanisms	PREDICTED: phosphoenolpyruvate carboxylase kinase 1-like [Solanum lycopersicum]	molecular function: catalytic activity (GO:0003824);; biological process: metabolic process (GO:0008152);; biological process: cellular process (GO:0009987);; molecular function: binding (GO:0005488)
	314	Solyc06g075030.1	Solyc06g075030.1	0.0432335	-1.06907	down	[RTKL]	General function prediction only;; Signal transduction mechanisms;; Transcription;; Replication, recombination and repair	Molecular Function: kinase activity (GO:0016301);; Biological Process: phosphorylation (GO:0016310);;	K04733|0|sly:101264633|K04733 interleukin-1 receptor-associated kinase 4 [EC:2.7.11.1] | (RefSeq) lysM domain receptor-like kinase 3	--	[T]	Signal transduction mechanisms	Protein tyrosine kinase;; Protein kinase domain	LysM domain receptor-like kinase 3 (Precursor) GN=LYK3 OS=Arabidopsis thaliana (Mouse-ear cress) PE=2 SV=1	T	Signal transduction mechanisms	PREDICTED: lysM domain receptor-like kinase 3 [Solanum lycopersicum]	molecular function: catalytic activity (GO:0003824);; biological process: metabolic process (GO:0008152);; biological process: cellular process (GO:0009987)
	315	Solyc02g084610.1	Solyc02g084610.1	1.45931e-05	-2.97396	down	[S]	Function unknown	Biological Process: signal transduction (GO:0007165);;	--	--	[R]	General function prediction only	Leucine Rich repeats (2 copies);; Leucine rich repeat;; Leucine Rich Repeat;; Leucine Rich repeat;; Leucine rich repeat	Leucine-rich repeat receptor-like protein kinase PXL2 (Precursor) GN=PXL2 OS=Arabidopsis thaliana (Mouse-ear cress) PE=2 SV=1	R	General function prediction only	PREDICTED: probable LRR receptor-like serine/threonine-protein kinase At4g36180 [Solanum lycopersicum]	biological process: cellular process (GO:0009987);; biological process: biological regulation (GO:0065007)
	316	Solyc09g042260.2	Solyc09g042260.2	3.26025e-10	1.78476	up	[RTKL]	General function prediction only;; Signal transduction mechanisms;; Transcription;; Replication, recombination and repair	Molecular Function: protein kinase activity (GO:0004672);; Molecular Function: ATP binding (GO:0005524);; Biological Process: protein phosphorylation (GO:0006468);; Biological Process: autophagy (GO:0006914);;	--	--	[T]	Signal transduction mechanisms	Protein tyrosine kinase;; Protein kinase domain	Probable receptor-like protein kinase At5g15080 GN=At5g15080 OS=Arabidopsis thaliana (Mouse-ear cress) PE=2 SV=1	T	Signal transduction mechanisms	PREDICTED: probable serine/threonine-protein kinase NAK isoform X2 [Solanum lycopersicum]	molecular function: catalytic activity (GO:0003824);; biological process: metabolic process (GO:0008152);; biological process: cellular process (GO:0009987);; molecular function: binding (GO:0005488)
	317	Solyc01g106620.2	Solyc01g106620.2	0.000407096	-2.89394	down	[S]	Function unknown	Cellular Component: extracellular region (GO:0005576);; Biological Process: defense response (GO:0006952);; Biological Process: response to biotic stimulus (GO:0009607);;	K13449|2.06296e-132|sly:100191111|K13449 pathogenesis-related protein 1 | (RefSeq) PR1 protein	Plant hormone signal transduction (ko04075);; Plant-pathogen interaction (ko04626)	[S]	Function unknown	Cysteine-rich secretory protein family	Basic form of pathogenesis-related protein 1 (Precursor) OS=Nicotiana tabacum (Common tobacco) PE=3 SV=1	S	Function unknown	PR1 protein precursor [Solanum lycopersicum]	cellular component: extracellular region (GO:0005576);; biological process: response to stimulus (GO:0050896)
	318	Solyc08g005130.1	Solyc08g005130.1	0.00171552	-1.75991	down	--	--	Molecular Function: magnesium ion binding (GO:0000287);; Molecular Function: ATP binding (GO:0005524);; Cellular Component: intracellular (GO:0005622);; Biological Process: phosphorylation (GO:0016310);; Biological Process: inositol trisphosphate metabolic process (GO:0032957);; Molecular Function: inositol tetrakisphosphate 1-kinase activity (GO:0047325);; Molecular Function: inositol-1,3,4-tris…	K00913|0|sly:101262540|K00913 inositol-1,3,4-trisphosphate 5/6-kinase / inositol-tetrakisphosphate 1-kinase [EC:2.7.1.159 2.7.1.134] | (RefSeq) inositol-tetrakisphosphate 1-kinase 1-like	Inositol phosphate metabolism (ko00562);; Phosphatidylinositol signaling system (ko04070)	--	--	Inositol 1, 3, 4-trisphosphate 5/6-kinase	Inositol-tetrakisphosphate 1-kinase 1 GN=ITPK1 OS=Zea mays (Maize) PE=2 SV=1	T	Signal transduction mechanisms	PREDICTED: inositol-tetrakisphosphate 1-kinase 1-like [Solanum lycopersicum]	molecular function: binding (GO:0005488);; cellular component: cell (GO:0005623);; cellular component: cell part (GO:0044464);; biological process: metabolic process (GO:0008152);; biological process: cellular process (GO:0009987);; biological process: single-organism process (GO:0044699);; molecular function: catalytic activity (GO:0003824)
	319	Solyc09g014380.2	Solyc09g014380.2	2.44209e-13	-1.99332	down	--	--	Cellular Component: integral component of membrane (GO:0016021);;	K13946|0|sly:100736540|K13946 auxin influx carrier (AUX1 LAX family) | (RefSeq) SlLAX1; protein LAX1	Plant hormone signal transduction (ko04075)	[E]	Amino acid transport and metabolism	Transmembrane amino acid transporter protein	Auxin transporter-like protein 2 GN=LAX2 OS=Medicago truncatula (Barrel medic) PE=2 SV=1	E	Amino acid transport and metabolism	LAX1 protein [Solanum lycopersicum]	cellular component: membrane (GO:0016020);; cellular component: membrane part (GO:0044425)
	320	Solyc04g015980.2	Solyc04g015980.2	0.000374494	-2.19437	down	[RTKL]	General function prediction only;; Signal transduction mechanisms;; Transcription;; Replication, recombination and repair	--	--	--	--	--	Leucine Rich repeats (2 copies);; Leucine rich repeat;; Protein kinase domain;; Protein tyrosine kinase;; Leucine Rich Repeat;; Leucine rich repeat;; Leucine Rich repeat;; Leucine rich repeat N-terminal domain	Probable LRR receptor-like serine/threonine-protein kinase At3g47570 (Precursor) GN=At3g47570 OS=Arabidopsis thaliana (Mouse-ear cress) PE=2 SV=1	T	Signal transduction mechanisms	PREDICTED: probable LRR receptor-like serine/threonine-protein kinase At3g47570 [Solanum lycopersicum]	--
	321	Solyc07g006480.2	Solyc07g006480.2	0.0277962	-1.36062	down	[RTKL]	General function prediction only;; Signal transduction mechanisms;; Transcription;; Replication, recombination and repair	--	K04733|0|sly:101262225|K04733 interleukin-1 receptor-associated kinase 4 [EC:2.7.11.1] | (RefSeq) probably inactive leucine-rich repeat receptor-like protein kinase At5g48380	--	--	--	Protein tyrosine kinase;; Protein kinase domain;; Leucine Rich repeats (2 copies);; Leucine Rich Repeat	Probably inactive leucine-rich repeat receptor-like protein kinase At5g48380 (Precursor) GN=At5g48380 OS=Arabidopsis thaliana (Mouse-ear cress) PE=1 SV=1	T	Signal transduction mechanisms	PREDICTED: probably inactive leucine-rich repeat receptor-like protein kinase At5g48380 [Solanum lycopersicum]	--
	322	Solyc07g006580.2	Solyc07g006580.2	0.000105938	-1.08488	down	--	--	Molecular Function: diacylglycerol kinase activity (GO:0004143);; Cellular Component: plasma membrane (GO:0005886);; Biological Process: protein kinase C-activating G-protein coupled receptor signaling pathway (GO:0007205);; Biological Process: root development (GO:0048364);; Biological Process: leaf development (GO:0048366);;	K00901|0|sly:101264835|K00901 diacylglycerol kinase (ATP) [EC:2.7.1.107] | (RefSeq) diacylglycerol kinase 7	Glycerolipid metabolism (ko00561);; Glycerophospholipid metabolism (ko00564);; Phosphatidylinositol signaling system (ko04070)	[IT]	Lipid transport and metabolism;; Signal transduction mechanisms	Diacylglycerol kinase accessory domain;; Diacylglycerol kinase catalytic domain	Diacylglycerol kinase 7 GN=DGK7 OS=Arabidopsis thaliana (Mouse-ear cress) PE=1 SV=1	T	Signal transduction mechanisms	PREDICTED: diacylglycerol kinase 7 [Solanum lycopersicum]	molecular function: catalytic activity (GO:0003824);; biological process: metabolic process (GO:0008152);; biological process: cellular process (GO:0009987);; cellular component: cell (GO:0005623);; cellular component: membrane (GO:0016020);; cellular component: cell part (GO:0044464);; biological process: signaling (GO:0023052);; biological process: single-organism process (GO:0044699);; biologi…
	323	Solyc12g016220.1	Solyc12g016220.1	0.000619871	-1.71719	down	--	--	--	--	--	[T]	Signal transduction mechanisms	NB-ARC domain;; NACHT domain	Disease resistance protein At4g27190 GN=At4g27190 OS=Arabidopsis thaliana (Mouse-ear cress) PE=2 SV=1	T	Signal transduction mechanisms	PREDICTED: probable disease resistance protein At1g61300 isoform X1 [Solanum lycopersicum]	--
	324	Solyc06g069880.1	Solyc06g069880.1	7.31045e-14	-5.36064	down	--	--	--	--	--	--	--	--	Protein PHYTOCHROME KINASE SUBSTRATE 3 GN=PKS3 OS=Arabidopsis thaliana (Mouse-ear cress) PE=2 SV=2	T	Signal transduction mechanisms	PREDICTED: protein PHYTOCHROME KINASE SUBSTRATE 3-like [Solanum lycopersicum]	--
	325	Solyc02g084870.2	Solyc02g084870.2	3.84046e-06	1.27411	up	[RTKL]	General function prediction only;; Signal transduction mechanisms;; Transcription;; Replication, recombination and repair	Biological Process: MAPK cascade (GO:0000165);; Molecular Function: MAP kinase activity (GO:0004707);; Molecular Function: ATP binding (GO:0005524);; Biological Process: protein phosphorylation (GO:0006468);;	K20537|0|sly:100736510|K20537 mitogen-activated protein kinase 7/14 [EC:2.7.11.24] | (RefSeq) MAPK8; mitogen-activated protein kinase 8	--	[T]	Signal transduction mechanisms	Protein kinase domain;; Protein tyrosine kinase;; Lipopolysaccharide kinase (Kdo/WaaP) family	Mitogen-activated protein kinase 7 GN=MPK7 OS=Arabidopsis thaliana (Mouse-ear cress) PE=1 SV=2	T	Signal transduction mechanisms	mitogen-activated protein kinase 8 [Solanum lycopersicum]	biological process: metabolic process (GO:0008152);; biological process: cellular process (GO:0009987);; biological process: signaling (GO:0023052);; biological process: single-organism process (GO:0044699);; biological process: response to stimulus (GO:0050896);; biological process: biological regulation (GO:0065007);; molecular function: catalytic activity (GO:0003824);; molecular function: sig…
	326	Solyc09g005920.2	Solyc09g005920.2	0.000151149	1.02816	up	--	--	Cellular Component: integral component of membrane (GO:0016021);;	--	--	[T]	Signal transduction mechanisms	Lung seven transmembrane receptor;; Rhodopsin-like GPCR transmembrane domain	--	T	Signal transduction mechanisms	PREDICTED: protein GPR107 [Solanum lycopersicum]	cellular component: membrane (GO:0016020);; cellular component: membrane part (GO:0044425)
	327	Solyc08g075630.2	Solyc08g075630.2	0.00624872	-1.76006	down	--	--	Molecular Function: ATP binding (GO:0005524);; Biological Process: defense response (GO:0006952);; Molecular Function: ADP binding (GO:0043531);;	--	--	[T]	Signal transduction mechanisms	NB-ARC domain;; Leucine rich repeat;; Leucine Rich repeats (2 copies);; Leucine Rich Repeat;; AAA domain	Putative disease resistance protein RGA1 GN=RGA1 OS=Solanum bulbocastanum (Wild potato) PE=2 SV=2	T	Signal transduction mechanisms	PREDICTED: LOW QUALITY PROTEIN: putative disease resistance protein RGA3 [Solanum lycopersicum]	molecular function: binding (GO:0005488);; biological process: response to stimulus (GO:0050896)
	328	Solanum_lycopersicum_newGene_5033	--	8.16374e-15	-2.84989	down	--	--	--	--	--	[T]	Signal transduction mechanisms	Protein of unknown function (DUF3148)	--	T	Signal transduction mechanisms	PREDICTED: uncharacterized protein LOC101249750 [Solanum lycopersicum]	--
	329	Solyc09g061280.2	Solyc09g061280.2	1.77393e-10	2.83514	up	--	--	Biological Process: nuclear division (GO:0000280);; Biological Process: cytokinesis by cell plate formation (GO:0000911);; Molecular Function: cyclin-dependent protein serine/threonine kinase inhibitor activity (GO:0004861);; Cellular Component: nucleus (GO:0005634);; Biological Process: regulation of DNA replication (GO:0006275);; Biological Process: chromatin silencing (GO:0006342);; Biological…	--	--	--	--	Cyclin-dependent kinase inhibitor	Cyclin-dependent kinase inhibitor 3 GN=K24G6.15 OS=Arabidopsis thaliana (Mouse-ear cress) PE=1 SV=1	T	Signal transduction mechanisms	p27KIP1-related-protein 2 [Solanum lycopersicum]	biological process: cellular process (GO:0009987);; biological process: cellular component organization or biogenesis (GO:0071840);; biological process: single-organism process (GO:0044699);; molecular function: molecular function regulator (GO:0098772);; biological process: biological regulation (GO:0065007);; cellular component: cell (GO:0005623);; cellular component: organelle (GO:0043226);; c…
	330	Solyc01g007990.2	Solyc01g007990.2	4.06118e-09	1.5805	up	[RTKL]	General function prediction only;; Signal transduction mechanisms;; Transcription;; Replication, recombination and repair	Molecular Function: protein serine/threonine kinase activity (GO:0004674);; Molecular Function: ATP binding (GO:0005524);; Biological Process: protein phosphorylation (GO:0006468);;	--	--	--	--	Protein kinase domain;; Protein tyrosine kinase;; Salt stress response/antifungal	Cysteine-rich receptor-like protein kinase 2 (Precursor) GN=CRK2 OS=Arabidopsis thaliana (Mouse-ear cress) PE=2 SV=1	T	Signal transduction mechanisms	PREDICTED: cysteine-rich receptor-like protein kinase 2 [Solanum lycopersicum]	molecular function: catalytic activity (GO:0003824);; biological process: metabolic process (GO:0008152);; biological process: cellular process (GO:0009987);; molecular function: binding (GO:0005488)
	331	Solyc04g014760.2	Solyc04g014760.2	0.00657609	-1.08906	down	--	--	Molecular Function: Rho GDP-dissociation inhibitor activity (GO:0005094);; Cellular Component: cytoplasm (GO:0005737);;	K12462|2.58546e-169|sly:101261404|K12462 Rho GDP-dissociation inhibitor | (RefSeq) rho GDP-dissociation inhibitor 1	--	[T]	Signal transduction mechanisms	RHO protein GDP dissociation inhibitor	Rho GDP-dissociation inhibitor 1 GN=GDI1 OS=Arabidopsis thaliana (Mouse-ear cress) PE=1 SV=1	T	Signal transduction mechanisms	PREDICTED: rho GDP-dissociation inhibitor 1 [Solanum lycopersicum]	molecular function: molecular function regulator (GO:0098772);; biological process: biological regulation (GO:0065007);; cellular component: cell (GO:0005623);; cellular component: cell part (GO:0044464)
	332	Solyc07g042680.2	Solyc07g042680.2	0.000177506	1.05803	up	[RTKL]	General function prediction only;; Signal transduction mechanisms;; Transcription;; Replication, recombination and repair	Molecular Function: protein serine/threonine kinase activity (GO:0004674);; Molecular Function: ATP binding (GO:0005524);; Biological Process: protein phosphorylation (GO:0006468);;	--	--	[T]	Signal transduction mechanisms	Protein tyrosine kinase;; Protein kinase domain	Serine/threonine-protein kinase HT1 GN=HT1 OS=Arabidopsis thaliana (Mouse-ear cress) PE=1 SV=1	T	Signal transduction mechanisms	PREDICTED: serine/threonine-protein kinase HT1-like [Solanum lycopersicum]	molecular function: catalytic activity (GO:0003824);; biological process: metabolic process (GO:0008152);; biological process: cellular process (GO:0009987);; molecular function: binding (GO:0005488)
	333	Solyc04g015470.2	Solyc04g015470.2	0.000382337	-1.44373	down	[T]	Signal transduction mechanisms	Molecular Function: actin monomer binding (GO:0003785);; Cellular Component: nucleus (GO:0005634);; Cellular Component: plasma membrane (GO:0005886);; Molecular Function: 1-phosphatidylinositol-4-phosphate 5-kinase activity (GO:0016308);; Molecular Function: actin filament binding (GO:0051015);;	K00889|0|sot:102585270|K00889 1-phosphatidylinositol-4-phosphate 5-kinase [EC:2.7.1.68] | (RefSeq) phosphatidylinositol 4-phosphate 5-kinase 1-like	Inositol phosphate metabolism (ko00562);; Phosphatidylinositol signaling system (ko04070);; Endocytosis (ko04144)	[T]	Signal transduction mechanisms	Phosphatidylinositol-4-phosphate 5-Kinase;; MORN repeat	Phosphatidylinositol 4-phosphate 5-kinase 1 GN=F2E2.1 OS=Arabidopsis thaliana (Mouse-ear cress) PE=1 SV=1	S	Function unknown	PREDICTED: phosphatidylinositol 4-phosphate 5-kinase 1-like [Solanum lycopersicum]	molecular function: binding (GO:0005488);; cellular component: cell (GO:0005623);; cellular component: organelle (GO:0043226);; cellular component: cell part (GO:0044464);; cellular component: membrane (GO:0016020);; molecular function: catalytic activity (GO:0003824);; biological process: metabolic process (GO:0008152);; biological process: cellular process (GO:0009987);; biological process: sin…
	334	Solyc06g062530.2	Solyc06g062530.2	6.09674e-05	1.0834	up	[T]	Signal transduction mechanisms	--	K04354|0|sly:101260240|K04354 serine/threonine-protein phosphatase 2A regulatory subunit B | (RefSeq) serine/threonine protein phosphatase 2A 55 kDa regulatory subunit B beta isoform	mRNA surveillance pathway (ko03015)	[T]	Signal transduction mechanisms	WD domain, G-beta repeat	Serine/threonine protein phosphatase 2A 55 kDa regulatory subunit B beta isoform GN=PP2AB2 OS=Arabidopsis thaliana (Mouse-ear cress) PE=1 SV=1	T	Signal transduction mechanisms	PREDICTED: serine/threonine protein phosphatase 2A 55 kDa regulatory subunit B beta isoform [Solanum lycopersicum]	--
	335	Solyc04g079820.2	Solyc04g079820.2	1.04255e-13	4.57384	up	[T]	Signal transduction mechanisms	Molecular Function: phosphatidylinositol-4,5-bisphosphate 5-phosphatase activity (GO:0004439);; Molecular Function: phosphatidylinositol-3,4,5-trisphosphate 5-phosphatase activity (GO:0034485);; Biological Process: phosphatidylinositol-3-phosphate biosynthetic process (GO:0036092);; Molecular Function: phosphatidylinositol-3,5-bisphosphate 5-phosphatase activity (GO:0043813);; Biological Process:…	K01106|0|sly:101247013|K01106 inositol-1,4,5-trisphosphate 5-phosphatase [EC:3.1.3.56] | (RefSeq) type IV inositol polyphosphate 5-phosphatase 11	Inositol phosphate metabolism (ko00562);; Phosphatidylinositol signaling system (ko04070)	[U]	Intracellular trafficking, secretion, and vesicular transport	Endonuclease/Exonuclease/phosphatase family	Type I inositol 1,4,5-trisphosphate 5-phosphatase 11 GN=At1g47510 OS=Arabidopsis thaliana (Mouse-ear cress) PE=2 SV=1	U	Intracellular trafficking, secretion, and vesicular transport	PREDICTED: type I inositol 1,4,5-trisphosphate 5-phosphatase 11 [Solanum lycopersicum]	molecular function: catalytic activity (GO:0003824);; biological process: metabolic process (GO:0008152);; biological process: cellular process (GO:0009987);; biological process: single-organism process (GO:0044699)
	336	Solyc08g075550.2	Solyc08g075550.2	2.25049e-30	6.80892	up	--	--	Cellular Component: mitochondrion (GO:0005739);; Biological Process: respiratory gaseous exchange (GO:0007585);; Biological Process: response to ethylene (GO:0009723);; Biological Process: abscisic acid-activated signaling pathway (GO:0009738);; Molecular Function: alternative oxidase activity (GO:0009916);; Cellular Component: integral component of membrane (GO:0016021);; Biological Process: ele…	K17893|0|sly:543825|K17893 ubiquinol oxidase [EC:1.10.3.11] | (RefSeq) alternative oxidase 1b	--	--	--	Alternative oxidase	Ubiquinol oxidase 3, mitochondrial (Precursor) OS=Arabidopsis thaliana (Mouse-ear cress) PE=2 SV=2	C	Energy production and conversion	alternative oxidase 1b [Solanum lycopersicum]	cellular component: cell (GO:0005623);; cellular component: organelle (GO:0043226);; cellular component: cell part (GO:0044464);; biological process: multicellular organismal process (GO:0032501);; biological process: single-organism process (GO:0044699);; biological process: response to stimulus (GO:0050896);; biological process: cellular process (GO:0009987);; biological process: signaling (GO:…
	337	Solyc01g068000.2	Solyc01g068000.2	7.59753e-08	1.46825	up	[T]	Signal transduction mechanisms	--	K14803|0|sly:101261739|K14803 protein phosphatase PTC2/3 [EC:3.1.3.16] | (RefSeq) probable protein phosphatase 2C 47	--	[T]	Signal transduction mechanisms	Protein phosphatase 2C;; Protein phosphatase 2C	Probable protein phosphatase 2C 2 OS=Oryza sativa subsp. japonica (Rice) PE=2 SV=1	T	Signal transduction mechanisms	PREDICTED: probable protein phosphatase 2C 47 [Solanum lycopersicum]	--
	338	Solyc05g023800.2	Solyc05g023800.2	0.000128881	1.2358	up	[R]	General function prediction only	Molecular Function: GTPase activity (GO:0003924);; Molecular Function: GTP binding (GO:0005525);; Cellular Component: nucleus (GO:0005634);; Cellular Component: Golgi apparatus (GO:0005794);; Biological Process: obsolete GTP catabolic process (GO:0006184);; Biological Process: mRNA export from nucleus (GO:0006406);; Biological Process: protein import into nucleus (GO:0006606);; Biological Process…	K07936|7.17661e-166|sot:102577585|K07936 GTP-binding nuclear protein Ran | (RefSeq) Ran/TC4-like protein	Ribosome biogenesis in eukaryotes (ko03008);; RNA transport (ko03013)	[U]	Intracellular trafficking, secretion, and vesicular transport	Ras family;; Miro-like protein;; ADP-ribosylation factor family;; RNA helicase	GTP-binding nuclear protein Ran1 GN=RAN1 OS=Solanum lycopersicum (Tomato) PE=2 SV=1	U	Intracellular trafficking, secretion, and vesicular transport	GTP-binding nuclear protein Ran1 [Solanum lycopersicum]	molecular function: catalytic activity (GO:0003824);; molecular function: binding (GO:0005488);; cellular component: cell (GO:0005623);; cellular component: organelle (GO:0043226);; cellular component: cell part (GO:0044464);; biological process: localization (GO:0051179);; biological process: single-organism process (GO:0044699);; biological process: cellular process (GO:0009987);; biological pr…
	339	Solyc02g067780.2	Solyc02g067780.2	5.34492e-06	3.04281	up	[RTKL]	General function prediction only;; Signal transduction mechanisms;; Transcription;; Replication, recombination and repair	--	K04733|0|sot:102590453|K04733 interleukin-1 receptor-associated kinase 4 [EC:2.7.11.1] | (RefSeq) putative cysteine-rich receptor-like protein kinase 43	--	--	--	Protein kinase domain;; Protein tyrosine kinase;; Salt stress response/antifungal	Putative cysteine-rich receptor-like protein kinase 43 (Precursor) GN=CRK43 OS=Arabidopsis thaliana (Mouse-ear cress) PE=3 SV=1	T	Signal transduction mechanisms	PREDICTED: putative cysteine-rich receptor-like protein kinase 43-like [Solanum tuberosum]	--
	340	Solyc11g020100.1	Solyc11g020100.1	0.000326782	-1.37072	down	--	--	--	--	--	[T]	Signal transduction mechanisms	NB-ARC domain;; AAA domain;; AAA domain	Putative late blight resistance protein homolog R1B-12 GN=R1B-12 OS=Solanum demissum (Wild potato) PE=3 SV=2	T	Signal transduction mechanisms	PREDICTED: putative late blight resistance protein homolog R1B-16 [Solanum lycopersicum]	--
	341	Solyc05g051570.2	Solyc05g051570.2	1.44989e-19	2.70332	up	[R]	General function prediction only	Molecular Function: GTP binding (GO:0005525);; Cellular Component: mitochondrion (GO:0005739);; Biological Process: small GTPase mediated signal transduction (GO:0007264);; Biological Process: protein transport (GO:0015031);;	K07893|4.81954e-151|sly:101255401|K07893 Ras-related protein Rab-6A | (RefSeq) ras-related protein RABH1e	--	[U]	Intracellular trafficking, secretion, and vesicular transport	Ras family;; Miro-like protein;; ADP-ribosylation factor family;; Elongation factor Tu GTP binding domain;; Gtr1/RagA G protein conserved region;; Signal recognition particle receptor beta subunit;; 50S ribosome-binding GTPase	Ras-related protein RABH1e GN=RABH1E OS=Arabidopsis thaliana (Mouse-ear cress) PE=2 SV=1	U	Intracellular trafficking, secretion, and vesicular transport	PREDICTED: ras-related protein RABH1e [Solanum lycopersicum]	molecular function: binding (GO:0005488);; cellular component: cell (GO:0005623);; cellular component: organelle (GO:0043226);; cellular component: cell part (GO:0044464);; biological process: cellular process (GO:0009987);; biological process: signaling (GO:0023052);; biological process: single-organism process (GO:0044699);; biological process: response to stimulus (GO:0050896);; biological pro…
	342	Solyc12g014080.1	Solyc12g014080.1	6.16437e-08	1.54732	up	[R]	General function prediction only	Molecular Function: GTP binding (GO:0005525);; Cellular Component: plasma membrane (GO:0005886);; Biological Process: small GTPase mediated signal transduction (GO:0007264);; Biological Process: protein transport (GO:0015031);; Molecular Function: hydrolase activity (GO:0016787);; Biological Process: response to cadmium ion (GO:0046686);;	K07904|2.14211e-158|sly:101256455|K07904 Ras-related protein Rab-11A | (RefSeq) ras-related protein Rab11B	Endocytosis (ko04144)	[U]	Intracellular trafficking, secretion, and vesicular transport	Ras family;; Miro-like protein;; ADP-ribosylation factor family;; 50S ribosome-binding GTPase;; Gtr1/RagA G protein conserved region	Ras-related protein Rab11B GN=RAB11B OS=Nicotiana tabacum (Common tobacco) PE=2 SV=1	R	General function prediction only	PREDICTED: ras-related protein Rab11B [Solanum lycopersicum]	molecular function: binding (GO:0005488);; cellular component: cell (GO:0005623);; cellular component: membrane (GO:0016020);; cellular component: cell part (GO:0044464);; biological process: cellular process (GO:0009987);; biological process: signaling (GO:0023052);; biological process: single-organism process (GO:0044699);; biological process: response to stimulus (GO:0050896);; biological proc…
	343	Solyc02g086980.2	Solyc02g086980.2	0.0385375	-1.46638	down	--	--	Molecular Function: ion channel activity (GO:0005216);; Biological Process: ion transport (GO:0006811);; Cellular Component: integral component of membrane (GO:0016021);; Biological Process: transmembrane transport (GO:0055085);;	K05391|4.1955e-70|sly:101248443|K05391 cyclic nucleotide gated channel, other eukaryote | (RefSeq) cyclic nucleotide-gated ion channel 18	Plant-pathogen interaction (ko04626)	[PT]	Inorganic ion transport and metabolism;; Signal transduction mechanisms	Cyclic nucleotide-binding domain	Probable cyclic nucleotide-gated ion channel 16 GN=CNGC16 OS=Arabidopsis thaliana (Mouse-ear cress) PE=2 SV=1	P	Inorganic ion transport and metabolism	PREDICTED: putative cyclic nucleotide-gated ion channel 18 [Solanum lycopersicum]	molecular function: transporter activity (GO:0005215);; biological process: localization (GO:0051179);; cellular component: membrane (GO:0016020);; cellular component: membrane part (GO:0044425)
	344	Solyc02g077850.2	Solyc02g077850.2	2.95788e-13	-2.11048	down	--	--	Cellular Component: endosome (GO:0005768);; Cellular Component: Golgi apparatus (GO:0005794);; Cellular Component: trans-Golgi network (GO:0005802);; Biological Process: signal transduction (GO:0007165);; Molecular Function: kinase activity (GO:0016301);; Biological Process: phosphorylation (GO:0016310);;	--	--	[R]	General function prediction only	Carbohydrate-binding protein of the ER;; Di-glucose binding within endoplasmic reticulum;; Leucine Rich repeats (2 copies);; Leucine Rich Repeat;; Leucine rich repeat;; Leucine Rich repeat	Probable LRR receptor-like serine/threonine-protein kinase At5g59680 (Precursor) GN=At5g59680 OS=Arabidopsis thaliana (Mouse-ear cress) PE=2 SV=1	T	Signal transduction mechanisms	leucine-rich repeat family protein [Solanum lycopersicum]	cellular component: cell (GO:0005623);; cellular component: organelle (GO:0043226);; cellular component: cell part (GO:0044464);; cellular component: organelle part (GO:0044422);; biological process: cellular process (GO:0009987);; biological process: biological regulation (GO:0065007);; molecular function: catalytic activity (GO:0003824);; biological process: metabolic process (GO:0008152)
	345	Solyc01g107390.2	Solyc01g107390.2	6.16751e-05	2.61224	up	--	--	Biological Process: response to light stimulus (GO:0009416);; Cellular Component: plastid (GO:0009536);; Biological Process: response to auxin (GO:0009733);; Molecular Function: indole-3-acetic acid amido synthetase activity (GO:0010279);; Cellular Component: cytoplasmic vesicle (GO:0016023);; Biological Process: secretion by cell (GO:0032940);;	K14487|0|sly:101246970|K14487 auxin responsive GH3 gene family | (RefSeq) probable indole-3-acetic acid-amido synthetase GH3.1	Plant hormone signal transduction (ko04075)	--	--	GH3 auxin-responsive promoter	Probable indole-3-acetic acid-amido synthetase GH3.1 GN=GH3.1 OS=Arabidopsis thaliana (Mouse-ear cress) PE=2 SV=1	R	General function prediction only	PREDICTED: probable indole-3-acetic acid-amido synthetase GH3.1 [Solanum lycopersicum]	biological process: response to stimulus (GO:0050896);; cellular component: cell (GO:0005623);; cellular component: organelle (GO:0043226);; cellular component: cell part (GO:0044464);; molecular function: catalytic activity (GO:0003824);; biological process: cellular process (GO:0009987);; biological process: single-organism process (GO:0044699);; biological process: localization (GO:0051179)
	346	Solyc09g010370.2	Solyc09g010370.2	1.84677e-07	1.39154	up	[R]	General function prediction only	Molecular Function: GTP binding (GO:0005525);; Biological Process: small GTPase mediated signal transduction (GO:0007264);; Biological Process: protein transport (GO:0015031);;	K07901|1.21499e-129|sot:102587980|K07901 Ras-related protein Rab-8A | (RefSeq) ras-related protein RABE1a	Endocytosis (ko04144)	[TU]	Signal transduction mechanisms;; Intracellular trafficking, secretion, and vesicular transport	Ras family;; Miro-like protein;; ADP-ribosylation factor family;; Gtr1/RagA G protein conserved region;; Elongation factor Tu GTP binding domain;; 50S ribosome-binding GTPase	Ras-related protein RABE1a GN=F4P12.310 OS=Arabidopsis thaliana (Mouse-ear cress) PE=1 SV=1	U	Intracellular trafficking, secretion, and vesicular transport	PREDICTED: ras-related protein RABE1a [Solanum lycopersicum]	molecular function: binding (GO:0005488);; biological process: cellular process (GO:0009987);; biological process: signaling (GO:0023052);; biological process: single-organism process (GO:0044699);; biological process: response to stimulus (GO:0050896);; biological process: biological regulation (GO:0065007);; biological process: localization (GO:0051179)
	347	Solyc09g083290.2	Solyc09g083290.2	0.00517231	-2.62875	down	--	--	Cellular Component: nucleus (GO:0005634);; Biological Process: regulation of transcription, DNA-templated (GO:0006355);; Biological Process: regulation of translation (GO:0006417);; Biological Process: response to water deprivation (GO:0009414);; Biological Process: response to light stimulus (GO:0009416);; Cellular Component: plastid (GO:0009536);; Biological Process: response to wounding (GO:00…	K14484|2.16766e-155|sly:101055547|K14484 auxin-responsive protein IAA | (RefSeq) IAA14	Plant hormone signal transduction (ko04075)	--	--	AUX/IAA family	Auxin-responsive protein IAA14 OS=Arabidopsis thaliana (Mouse-ear cress) PE=1 SV=2	K	Transcription	IAA14 [Solanum lycopersicum]	cellular component: cell (GO:0005623);; cellular component: organelle (GO:0043226);; cellular component: cell part (GO:0044464);; biological process: biological regulation (GO:0065007);; biological process: response to stimulus (GO:0050896);; biological process: cellular process (GO:0009987);; biological process: signaling (GO:0023052);; biological process: single-organism process (GO:0044699);; …
	348	Solyc03g006960.2	Solyc03g006960.2	0.00374618	1.67225	up	[T]	Signal transduction mechanisms	--	K14497|0|sly:101268450|K14497 protein phosphatase 2C [EC:3.1.3.16] | (RefSeq) probable protein phosphatase 2C 75	Plant hormone signal transduction (ko04075)	[T]	Signal transduction mechanisms	Protein phosphatase 2C	Probable protein phosphatase 2C 75 GN=AHG1 OS=Arabidopsis thaliana (Mouse-ear cress) PE=2 SV=1	T	Signal transduction mechanisms	PREDICTED: probable protein phosphatase 2C 75 isoform X2 [Solanum lycopersicum]	--
	349	Solyc07g042510.2	Solyc07g042510.2	7.42148e-66	-6.70518	down	[R]	General function prediction only	Biological Process: protein targeting to vacuole (GO:0006623);; Biological Process: membrane fusion (GO:0006944);; Cellular Component: integral component of membrane (GO:0016021);; Biological Process: endosomal transport (GO:0016197);; Biological Process: Golgi vesicle transport (GO:0048193);;	K06890|2.33341e-144|sly:101268009|K06890 uncharacterized protein | (RefSeq) BI1-like protein	--	[T]	Signal transduction mechanisms	Inhibitor of apoptosis-promoting Bax1	BI1-like protein GN=At4g15470 OS=Arabidopsis thaliana (Mouse-ear cress) PE=2 SV=1	T	Signal transduction mechanisms	PREDICTED: BI1-like protein [Solanum lycopersicum]	biological process: localization (GO:0051179);; cellular component: membrane (GO:0016020);; cellular component: membrane part (GO:0044425)
	350	Solyc05g009010.1	Solyc05g009010.1	8.05328e-06	1.26678	up	[RTKL]	General function prediction only;; Signal transduction mechanisms;; Transcription;; Replication, recombination and repair	Molecular Function: non-membrane spanning protein tyrosine kinase activity (GO:0004715);; Molecular Function: ATP binding (GO:0005524);; Biological Process: protein phosphorylation (GO:0006468);; Molecular Function: polysaccharide binding (GO:0030247);;	K04733|0|sly:101247319|K04733 interleukin-1 receptor-associated kinase 4 [EC:2.7.11.1] | (RefSeq) LEAF RUST 10 DISEASE-RESISTANCE LOCUS RECEPTOR-LIKE PROTEIN KINASE-like 1.1	--	[T]	Signal transduction mechanisms	Protein kinase domain;; Protein tyrosine kinase	Probable serine/threonine-protein kinase At1g18390 (Precursor) GN=At1g18390 OS=Arabidopsis thaliana (Mouse-ear cress) PE=2 SV=2	T	Signal transduction mechanisms	PREDICTED: probable serine/threonine-protein kinase At1g18390 [Solanum lycopersicum]	molecular function: catalytic activity (GO:0003824);; biological process: metabolic process (GO:0008152);; biological process: cellular process (GO:0009987);; molecular function: binding (GO:0005488)
	351	Solyc03g123740.2	Solyc03g123740.2	0.000637183	1.24868	up	[RTKL]	General function prediction only;; Signal transduction mechanisms;; Transcription;; Replication, recombination and repair	Molecular Function: protein kinase activity (GO:0004672);; Molecular Function: ATP binding (GO:0005524);; Biological Process: protein phosphorylation (GO:0006468);; Cellular Component: integral component of membrane (GO:0016021);;	--	--	--	--	Protein tyrosine kinase;; Protein kinase domain;; Leucine Rich repeats (2 copies);; Leucine rich repeat;; Leucine rich repeat N-terminal domain;; Leucine Rich Repeat;; Leucine Rich repeat	Protein STRUBBELIG-RECEPTOR FAMILY 6 (Precursor) GN=SRF6 OS=Arabidopsis thaliana (Mouse-ear cress) PE=1 SV=1	T	Signal transduction mechanisms	PREDICTED: protein STRUBBELIG-RECEPTOR FAMILY 6 [Solanum lycopersicum]	molecular function: catalytic activity (GO:0003824);; biological process: metabolic process (GO:0008152);; biological process: cellular process (GO:0009987);; molecular function: binding (GO:0005488);; cellular component: membrane (GO:0016020);; cellular component: membrane part (GO:0044425)
	352	Solyc08g023460.2	Solyc08g023460.2	0.000186596	1.10882	up	[DKT]	Cell cycle control, cell division, chromosome partitioning;; Transcription;; Signal transduction mechanisms	Cellular Component: membrane (GO:0016020);;	--	--	[DKT]	Cell cycle control, cell division, chromosome partitioning;; Transcription;; Signal transduction mechanisms	LEM3 (ligand-effect modulator 3) family / CDC50 family	Putative ALA-interacting subunit 2 GN=ALIS2 OS=Arabidopsis thaliana (Mouse-ear cress) PE=2 SV=1	DKT	Cell cycle control, cell division, chromosome partitioning;; Transcription;; Signal transduction mechanisms	PREDICTED: putative ALA-interacting subunit 2 isoform X1 [Solanum lycopersicum]	cellular component: membrane (GO:0016020)
	353	Solyc02g091590.2	Solyc02g091590.2	0.00940002	-1.67441	down	[RTKL]	General function prediction only;; Signal transduction mechanisms;; Transcription;; Replication, recombination and repair	Molecular Function: protein serine/threonine kinase activity (GO:0004674);; Molecular Function: ATP binding (GO:0005524);; Biological Process: protein phosphorylation (GO:0006468);;	--	--	--	--	Carbohydrate-binding protein of the ER;; Protein tyrosine kinase;; Protein kinase domain	Nodulation receptor kinase (Precursor) GN=NORK OS=Medicago truncatula (Barrel medic) PE=1 SV=2	T	Signal transduction mechanisms	symbiosis receptor-like kinase precursor [Solanum lycopersicum]	molecular function: catalytic activity (GO:0003824);; biological process: metabolic process (GO:0008152);; biological process: cellular process (GO:0009987);; molecular function: binding (GO:0005488)
	354	Solyc04g077370.1	Solyc04g077370.1	0.0297334	-2.04764	down	[RTKL]	General function prediction only;; Signal transduction mechanisms;; Transcription;; Replication, recombination and repair	--	--	--	--	--	Protein tyrosine kinase;; Protein kinase domain;; S-locus glycoprotein family;; D-mannose binding lectin;; PAN-like domain	G-type lectin S-receptor-like serine/threonine-protein kinase At4g27290 (Precursor) GN=At4g27290 OS=Arabidopsis thaliana (Mouse-ear cress) PE=3 SV=4	T	Signal transduction mechanisms	PREDICTED: G-type lectin S-receptor-like serine/threonine-protein kinase At4g27290 isoform X1 [Solanum lycopersicum]	--
	355	Solyc01g096550.2	Solyc01g096550.2	4.36833e-21	2.7625	up	[QR]	Secondary metabolites biosynthesis, transport and catabolism;; General function prediction only	--	K11436|0|sly:101244320|K11436 type I protein arginine methyltransferase [EC:2.1.1.319] | (RefSeq) protein arginine methyltransferase	--	[OKT]	Posttranslational modification, protein turnover, chaperones;; Transcription;; Signal transduction mechanisms	Methyltransferase domain;; Methyltransferase domain;; Methyltransferase domain;; Methyltransferase domain;; C2H2 type zinc-finger (2 copies);; Ribosomal protein L11 methyltransferase (PrmA);; Methyltransferase small domain	Probable protein arginine N-methyltransferase 3 OS=Oryza sativa subsp. japonica (Rice) PE=2 SV=1	KOT	Transcription;; Posttranslational modification, protein turnover, chaperones;; Signal transduction mechanisms	PREDICTED: probable protein arginine N-methyltransferase 3 [Solanum lycopersicum]	--
	356	Solyc05g008930.2	Solyc05g008930.2	0.000507189	-1.08461	down	[RTKL]	General function prediction only;; Signal transduction mechanisms;; Transcription;; Replication, recombination and repair	Molecular Function: binding (GO:0005488);; Molecular Function: kinase activity (GO:0016301);;	K04733|0|sly:101245944|K04733 interleukin-1 receptor-associated kinase 4 [EC:2.7.11.1] | (RefSeq) protein kinase superfamily protein	--	[T]	Signal transduction mechanisms	Protein kinase domain;; Protein tyrosine kinase;; Wall-associated receptor kinase C-terminal	Probable serine/threonine-protein kinase At1g18390 (Precursor) GN=At1g18390 OS=Arabidopsis thaliana (Mouse-ear cress) PE=2 SV=2	T	Signal transduction mechanisms	PREDICTED: probable serine/threonine-protein kinase At1g18390 [Solanum lycopersicum]	molecular function: binding (GO:0005488);; molecular function: catalytic activity (GO:0003824)
	357	Solyc01g066870.2	Solyc01g066870.2	0.000146134	-1.16489	down	[T]	Signal transduction mechanisms	--	--	--	[T]	Signal transduction mechanisms	Protein phosphatase 2C	Probable protein phosphatase 2C 40 GN=At3g16560 OS=Arabidopsis thaliana (Mouse-ear cress) PE=2 SV=1	T	Signal transduction mechanisms	PREDICTED: probable protein phosphatase 2C 40 [Solanum lycopersicum]	--
	358	Solyc02g093100.2	Solyc02g093100.2	1.04753e-06	-2.11808	down	[RTKL]	General function prediction only;; Signal transduction mechanisms;; Transcription;; Replication, recombination and repair	Molecular Function: kinase activity (GO:0016301);; Biological Process: phosphorylation (GO:0016310);;	--	--	--	--	Protein kinase domain;; Protein tyrosine kinase;; Leucine Rich repeats (2 copies);; Leucine Rich Repeat	Probable inactive receptor kinase At5g67200 (Precursor) GN=At5g67200 OS=Arabidopsis thaliana (Mouse-ear cress) PE=1 SV=1	T	Signal transduction mechanisms	PREDICTED: probable inactive receptor kinase At5g67200 [Solanum lycopersicum]	molecular function: catalytic activity (GO:0003824);; biological process: metabolic process (GO:0008152);; biological process: cellular process (GO:0009987)
	359	Solyc09g083210.2	Solyc09g083210.2	5.9467e-05	1.09017	up	[RTKL]	General function prediction only;; Signal transduction mechanisms;; Transcription;; Replication, recombination and repair	--	K04733|0|sly:101266670|K04733 interleukin-1 receptor-associated kinase 4 [EC:2.7.11.1] | (RefSeq) serine/threonine receptor-like kinase NFP	--	--	--	Protein kinase domain;; Protein tyrosine kinase;; LysM domain	Protein LYK5 (Precursor) GN=LYK5 OS=Arabidopsis thaliana (Mouse-ear cress) PE=2 SV=1	T	Signal transduction mechanisms	PREDICTED: protein LYK5-like [Solanum lycopersicum]	--
	360	Solyc05g016250.2	Solyc05g016250.2	4.08314e-07	-3.00418	down	--	--	Cellular Component: plasma membrane (GO:0005886);;	--	--	[TO]	Signal transduction mechanisms;; Posttranslational modification, protein turnover, chaperones	OTU-like cysteine protease	--	OT	Posttranslational modification, protein turnover, chaperones;; Signal transduction mechanisms	PREDICTED: OTU domain-containing protein DDB_G0284757-like isoform X1 [Solanum lycopersicum]	cellular component: cell (GO:0005623);; cellular component: membrane (GO:0016020);; cellular component: cell part (GO:0044464)
	361	Solyc03g059250.2	Solyc03g059250.2	2.55896e-05	1.27291	up	[RTKL]	General function prediction only;; Signal transduction mechanisms;; Transcription;; Replication, recombination and repair	Molecular Function: transferase activity, transferring phosphorus-containing groups (GO:0016772);;	K08857|0|sly:101257245|K08857 NIMA (never in mitosis gene a)-related kinase 1/4/5 [EC:2.7.11.1] | (RefSeq) serine/threonine-protein kinase Nek6-like	--	[R]	General function prediction only	Protein kinase domain;; Protein tyrosine kinase	Serine/threonine-protein kinase Nek6 GN=NEK6 OS=Arabidopsis thaliana (Mouse-ear cress) PE=3 SV=1	T	Signal transduction mechanisms	PREDICTED: serine/threonine-protein kinase Nek6-like [Solanum lycopersicum]	molecular function: catalytic activity (GO:0003824)
	362	Solyc03g118260.1	Solyc03g118260.1	0.00460659	-1.36305	down	[U]	Intracellular trafficking, secretion, and vesicular transport	--	--	--	[T]	Signal transduction mechanisms	Putative GTPase activating protein for Arf;; Ankyrin repeats (3 copies);; Ankyrin repeat;; PH domain;; BAR domain;; Ankyrin repeats (many copies);; Ankyrin repeats (many copies);; Ankyrin repeat	ADP-ribosylation factor GTPase-activating protein AGD3 GN=T31B5.120 OS=Arabidopsis thaliana (Mouse-ear cress) PE=1 SV=1	U	Intracellular trafficking, secretion, and vesicular transport	PREDICTED: ADP-ribosylation factor GTPase-activating protein AGD3-like isoform X1 [Solanum lycopersicum]	--
	363	Solyc08g014020.2	Solyc08g014020.2	0.000108688	-1.36265	down	--	--	Biological Process: photorespiration (GO:0009853);;	--	--	[T]	Signal transduction mechanisms	--	--	T	Signal transduction mechanisms	PREDICTED: uncharacterized protein LOC101249388 [Solanum lycopersicum]	biological process: metabolic process (GO:0008152);; biological process: cellular process (GO:0009987)
	364	Solyc05g009050.2	Solyc05g009050.2	3.31433e-11	-2.53435	down	[RTKL]	General function prediction only;; Signal transduction mechanisms;; Transcription;; Replication, recombination and repair	Molecular Function: protein serine/threonine kinase activity (GO:0004674);; Molecular Function: ATP binding (GO:0005524);; Biological Process: protein phosphorylation (GO:0006468);;	--	--	[T]	Signal transduction mechanisms	Protein tyrosine kinase;; Protein kinase domain;; Wall-associated receptor kinase C-terminal	Probable receptor-like protein kinase At1g67000 (Precursor) GN=At1g67000 OS=Arabidopsis thaliana (Mouse-ear cress) PE=2 SV=2	T	Signal transduction mechanisms	PREDICTED: probable receptor-like protein kinase At1g67000 isoform X2 [Solanum lycopersicum]	molecular function: catalytic activity (GO:0003824);; biological process: metabolic process (GO:0008152);; biological process: cellular process (GO:0009987);; molecular function: binding (GO:0005488)
	365	Solyc10g006440.2	Solyc10g006440.2	0.00522374	-1.1931	down	--	--	--	--	--	[T]	Signal transduction mechanisms	Rab-GTPase-TBC domain	--	T	Signal transduction mechanisms	PREDICTED: TBC1 domain family member 15 isoform X2 [Solanum lycopersicum]	--
	366	Solyc08g066050.2	Solyc08g066050.2	0.0244868	-3.03841	down	[RTKL]	General function prediction only;; Signal transduction mechanisms;; Transcription;; Replication, recombination and repair	Molecular Function: protein serine/threonine kinase activity (GO:0004674);; Molecular Function: ATP binding (GO:0005524);; Biological Process: protein phosphorylation (GO:0006468);;	K08850|0|sly:101245189|K08850 aurora kinase, other [EC:2.7.11.1] | (RefSeq) serine/threonine-protein kinase Aurora-2	--	[D]	Cell cycle control, cell division, chromosome partitioning	Protein kinase domain;; Protein tyrosine kinase	Serine/threonine-protein kinase Aurora-1 GN=AUR1 OS=Arabidopsis thaliana (Mouse-ear cress) PE=1 SV=1	D	Cell cycle control, cell division, chromosome partitioning	PREDICTED: serine/threonine-protein kinase Aurora-2 [Solanum lycopersicum]	molecular function: catalytic activity (GO:0003824);; biological process: metabolic process (GO:0008152);; biological process: cellular process (GO:0009987);; molecular function: binding (GO:0005488)
	367	Solyc03g083510.2	Solyc03g083510.2	2.4796e-05	-2.08265	down	--	--	Molecular Function: protein kinase activity (GO:0004672);; Molecular Function: ATP binding (GO:0005524);; Biological Process: protein phosphorylation (GO:0006468);; Cellular Component: integral component of membrane (GO:0016021);;	--	--	--	--	Leucine rich repeat;; Leucine Rich repeats (2 copies);; Leucine Rich Repeat;; Leucine rich repeat N-terminal domain	LRR receptor-like serine/threonine-protein kinase GSO1 (Precursor) GN=GSO1 OS=Arabidopsis thaliana (Mouse-ear cress) PE=2 SV=1	T	Signal transduction mechanisms	PREDICTED: LRR receptor-like serine/threonine-protein kinase GSO1 [Solanum lycopersicum]	molecular function: catalytic activity (GO:0003824);; biological process: metabolic process (GO:0008152);; biological process: cellular process (GO:0009987);; molecular function: binding (GO:0005488);; cellular component: membrane (GO:0016020);; cellular component: membrane part (GO:0044425)
	368	Solyc03g111530.2	Solyc03g111530.2	6.87576e-14	3.99643	up	--	--	Molecular Function: transferase activity (GO:0016740);;	--	--	--	--	Salt stress response/antifungal	Cysteine-rich repeat secretory protein 38 (Precursor) GN=CRRSP38 OS=Arabidopsis thaliana (Mouse-ear cress) PE=2 SV=1	T	Signal transduction mechanisms	PREDICTED: putative cysteine-rich receptor-like protein kinase 9 [Solanum lycopersicum]	molecular function: catalytic activity (GO:0003824)
	369	Solyc10g005950.2	Solyc10g005950.2	7.21123e-05	1.21796	up	[LR]	Replication, recombination and repair;; General function prediction only	--	--	--	[T]	Signal transduction mechanisms	NUDIX domain	Nudix hydrolase 2 GN=MNJ7.24 OS=Arabidopsis thaliana (Mouse-ear cress) PE=1 SV=1	T	Signal transduction mechanisms	PREDICTED: nudix hydrolase 2-like [Solanum lycopersicum]	--
	370	Solyc09g018170.2	Solyc09g018170.2	0.00121747	-1.43101	down	[RTKL]	General function prediction only;; Signal transduction mechanisms;; Transcription;; Replication, recombination and repair	Biological Process: MAPK cascade (GO:0000165);; Molecular Function: protein serine/threonine kinase activity (GO:0004674);; Molecular Function: binding (GO:0005488);; Biological Process: protein phosphorylation (GO:0006468);;	K08867|0|sly:101255722|K08867 WNK lysine deficient protein kinase [EC:2.7.11.1] | (RefSeq) probable serine/threonine-protein kinase WNK5	--	[R]	General function prediction only	Protein kinase domain;; Protein tyrosine kinase	Probable serine/threonine-protein kinase WNK5 GN=WNK5 OS=Arabidopsis thaliana (Mouse-ear cress) PE=1 SV=2	T	Signal transduction mechanisms	PREDICTED: probable serine/threonine-protein kinase WNK5 [Solanum lycopersicum]	biological process: metabolic process (GO:0008152);; biological process: cellular process (GO:0009987);; biological process: signaling (GO:0023052);; biological process: single-organism process (GO:0044699);; biological process: response to stimulus (GO:0050896);; biological process: biological regulation (GO:0065007);; molecular function: catalytic activity (GO:0003824);; molecular function: bin…
	371	Solyc01g091650.2	Solyc01g091650.2	6.3177e-07	1.34797	up	--	--	Biological Process: mitotic G2 phase (GO:0000085);; Cellular Component: cytosol (GO:0005829);; Biological Process: protein complex assembly (GO:0006461);; Biological Process: sister chromatid cohesion (GO:0007062);; Biological Process: reciprocal meiotic recombination (GO:0007131);; Cellular Component: COP9 signalosome (GO:0008180);; Biological Process: photomorphogenesis (GO:0009640);; Biologica…	K12175|0|sly:101259078|K12175 COP9 signalosome complex subunit 1 | (RefSeq) COP9 signalosome complex subunit 1	--	[OT]	Posttranslational modification, protein turnover, chaperones;; Signal transduction mechanisms	26S proteasome subunit RPN7;; PCI domain	COP9 signalosome complex subunit 1 GN=T20K12.40 OS=Arabidopsis thaliana (Mouse-ear cress) PE=1 SV=2	OT	Posttranslational modification, protein turnover, chaperones;; Signal transduction mechanisms	PREDICTED: COP9 signalosome complex subunit 1 [Solanum lycopersicum]	biological process: biological phase (GO:0044848);; cellular component: cell (GO:0005623);; cellular component: cell part (GO:0044464);; biological process: cellular process (GO:0009987);; biological process: cellular component organization or biogenesis (GO:0071840);; biological process: single-organism process (GO:0044699);; biological process: reproduction (GO:0000003);; biological process: me…
	372	Solyc05g054680.1	Solyc05g054680.1	3.23347e-08	-2.13669	down	[RTKL]	General function prediction only;; Signal transduction mechanisms;; Transcription;; Replication, recombination and repair	--	--	--	[T]	Signal transduction mechanisms	Carbohydrate-binding protein of the ER;; Protein tyrosine kinase;; Protein kinase domain;; Di-glucose binding within endoplasmic reticulum	Receptor-like protein kinase THESEUS 1 (Precursor) GN=THE1 OS=Arabidopsis thaliana (Mouse-ear cress) PE=1 SV=1	T	Signal transduction mechanisms	PREDICTED: receptor-like protein kinase THESEUS 1 [Solanum lycopersicum]	--
	373	Solyc11g070000.1	Solyc11g070000.1	0.00131345	-1.96145	down	--	--	Biological Process: defense response (GO:0006952);; Molecular Function: kinase activity (GO:0016301);; Biological Process: phosphorylation (GO:0016310);; Molecular Function: ADP binding (GO:0043531);;	--	--	[T]	Signal transduction mechanisms	NB-ARC domain;; AAA ATPase domain	Putative disease resistance RPP13-like protein 1 GN=RPPL1 OS=Arabidopsis thaliana (Mouse-ear cress) PE=3 SV=1	T	Signal transduction mechanisms	PREDICTED: LOW QUALITY PROTEIN: putative disease resistance RPP13-like protein 1 [Solanum lycopersicum]	biological process: response to stimulus (GO:0050896);; molecular function: catalytic activity (GO:0003824);; biological process: metabolic process (GO:0008152);; biological process: cellular process (GO:0009987);; molecular function: binding (GO:0005488)
	374	Solyc10g080390.1	Solyc10g080390.1	9.60533e-09	-2.68317	down	[RTKL]	General function prediction only;; Signal transduction mechanisms;; Transcription;; Replication, recombination and repair	Molecular Function: transferase activity (GO:0016740);;	--	--	[R]	General function prediction only	Protein kinase domain;; Protein tyrosine kinase	Serine/threonine-protein kinase Nek6 GN=NEK6 OS=Arabidopsis thaliana (Mouse-ear cress) PE=3 SV=1	T	Signal transduction mechanisms	PREDICTED: serine/threonine-protein kinase Nek6-like isoform X1 [Solanum lycopersicum]	molecular function: catalytic activity (GO:0003824)
	375	Solyc01g080040.2	Solyc01g080040.2	0.00170575	-1.48606	down	[T]	Signal transduction mechanisms	Molecular Function: protein tyrosine phosphatase activity (GO:0004725);; Molecular Function: protein tyrosine/serine/threonine phosphatase activity (GO:0008138);; Biological Process: peptidyl-tyrosine dephosphorylation (GO:0035335);;	--	--	[V]	Defense mechanisms	Dual specificity phosphatase, catalytic domain;; Protein-tyrosine phosphatase	Dual specificity protein phosphatase 1 GN=DSPTP1 OS=Arabidopsis thaliana (Mouse-ear cress) PE=1 SV=1	V	Defense mechanisms	PREDICTED: dual specificity protein phosphatase 1 isoform X5 [Solanum lycopersicum]	molecular function: catalytic activity (GO:0003824);; biological process: metabolic process (GO:0008152);; biological process: cellular process (GO:0009987)
	376	Solyc11g069990.1	Solyc11g069990.1	6.23769e-08	-2.09478	down	--	--	Biological Process: defense response (GO:0006952);; Molecular Function: ADP binding (GO:0043531);;	--	--	[T]	Signal transduction mechanisms	NB-ARC domain;; Leucine Rich repeats (2 copies);; Leucine rich repeat;; Leucine rich repeat;; Leucine Rich Repeat	Putative disease resistance RPP13-like protein 1 GN=RPPL1 OS=Arabidopsis thaliana (Mouse-ear cress) PE=3 SV=1	T	Signal transduction mechanisms	PREDICTED: LOW QUALITY PROTEIN: putative disease resistance RPP13-like protein 1 [Solanum lycopersicum]	biological process: response to stimulus (GO:0050896);; molecular function: binding (GO:0005488)
	377	Solyc02g082480.2	Solyc02g082480.2	4.19348e-07	-1.40525	down	--	--	Molecular Function: G-protein coupled GABA receptor activity (GO:0004965);; Molecular Function: ionotropic glutamate receptor activity (GO:0004970);; Molecular Function: intracellular ligand-gated ion channel activity (GO:0005217);; Molecular Function: extracellular-glutamate-gated ion channel activity (GO:0005234);; Biological Process: ion transport (GO:0006811);; Biological Process: cellular ca…	K05387|0|sly:101262276|K05387 glutamate receptor, ionotropic, plant | (RefSeq) SlGLR3.5; glutamate receptor 3.5	--	[PET]	Inorganic ion transport and metabolism;; Amino acid transport and metabolism;; Signal transduction mechanisms	Receptor family ligand binding region;; Ligand-gated ion channel;; Bacterial extracellular solute-binding proteins, family 3;; Periplasmic binding protein	Glutamate receptor 3.6 (Precursor) GN=GLR3.6 OS=Arabidopsis thaliana (Mouse-ear cress) PE=2 SV=1	P	Inorganic ion transport and metabolism	PREDICTED: glutamate receptor 3.6 isoform X1 [Solanum lycopersicum]	molecular function: signal transducer activity (GO:0004871);; molecular function: molecular transducer activity (GO:0060089);; biological process: cellular process (GO:0009987);; biological process: signaling (GO:0023052);; biological process: single-organism process (GO:0044699);; biological process: response to stimulus (GO:0050896);; biological process: biological regulation (GO:0065007);; mol…
	378	Solyc08g076960.1	Solyc08g076960.1	1.91901e-16	-4.00081	down	--	--	--	K14496|5.00736e-157|sly:101268417|K14496 abscisic acid receptor PYR/PYL family | (RefSeq) abscisic acid receptor PYR1-like	Plant hormone signal transduction (ko04075)	--	--	Polyketide cyclase / dehydrase and lipid transport;; Polyketide cyclase / dehydrase and lipid transport;; Pathogenesis-related protein Bet v I family	Abscisic acid receptor PYR1 GN=T6K21.50 OS=Arabidopsis thaliana (Mouse-ear cress) PE=1 SV=1	T	Signal transduction mechanisms	PREDICTED: abscisic acid receptor PYR1-like [Solanum lycopersicum]	--
	379	Solyc07g066550.2	Solyc07g066550.2	5.80045e-11	2.82872	up	[RTKL]	General function prediction only;; Signal transduction mechanisms;; Transcription;; Replication, recombination and repair	Molecular Function: protein serine/threonine kinase activity (GO:0004674);; Molecular Function: ATP binding (GO:0005524);; Cellular Component: plasma membrane (GO:0005886);; Biological Process: protein phosphorylation (GO:0006468);;	--	--	--	--	Di-glucose binding within endoplasmic reticulum;; Protein tyrosine kinase;; Protein kinase domain;; Leucine Rich repeats (2 copies);; Leucine rich repeat;; Leucine Rich Repeat;; Leucine Rich repeat	Probable LRR receptor-like serine/threonine-protein kinase At1g56130 (Precursor) GN=At1g56130 OS=Arabidopsis thaliana (Mouse-ear cress) PE=2 SV=2	T	Signal transduction mechanisms	PREDICTED: probable LRR receptor-like serine/threonine-protein kinase At1g56140 isoform X1 [Solanum lycopersicum]	molecular function: catalytic activity (GO:0003824);; biological process: metabolic process (GO:0008152);; biological process: cellular process (GO:0009987);; molecular function: binding (GO:0005488);; cellular component: cell (GO:0005623);; cellular component: membrane (GO:0016020);; cellular component: cell part (GO:0044464)
	380	Solyc08g081240.2	Solyc08g081240.2	3.12799e-07	1.38387	up	--	--	Biological Process: signal transduction (GO:0007165);; Biological Process: response to hormone (GO:0009725);; Biological Process: response to oxygen-containing compound (GO:1901700);;	--	--	--	--	--	Uncharacterized protein At1g76660 GN=At1g76660 OS=Arabidopsis thaliana (Mouse-ear cress) PE=2 SV=1	S	Function unknown	PREDICTED: uncharacterized protein LOC101254118 [Solanum lycopersicum]	biological process: cellular process (GO:0009987);; biological process: biological regulation (GO:0065007);; biological process: response to stimulus (GO:0050896)
	381	Solyc09g083100.1	Solyc09g083100.1	0.00900907	1.69486	up	[RTKL]	General function prediction only;; Signal transduction mechanisms;; Transcription;; Replication, recombination and repair	--	K12761|0|sly:101264555|K12761 carbon catabolite-derepressing protein kinase [EC:2.7.11.1] | (RefSeq) CBL-interacting serine/threonine-protein kinase 7-like	--	[T]	Signal transduction mechanisms	Protein kinase domain;; Protein tyrosine kinase;; NAF domain;; Kinase-like	CBL-interacting serine/threonine-protein kinase 7 GN=At3g23000 OS=Arabidopsis thaliana (Mouse-ear cress) PE=1 SV=1	T	Signal transduction mechanisms	PREDICTED: CBL-interacting serine/threonine-protein kinase 7-like [Solanum lycopersicum]	--
	382	Solyc10g052880.1	Solyc10g052880.1	4.4851e-19	-2.39822	down	--	--	Cellular Component: cell wall (GO:0005618);; Biological Process: signal transduction (GO:0007165);; Molecular Function: kinase activity (GO:0016301);; Biological Process: phosphorylation (GO:0016310);; Biological Process: regulation of cellular metabolic process (GO:0031323);; Biological Process: regulation of defense response (GO:0031347);; Molecular Function: 2-alkenal reductase [NAD(P)] activi…	--	--	[R]	General function prediction only	Leucine rich repeat;; Leucine Rich repeats (2 copies);; Leucine Rich Repeat;; Leucine rich repeat N-terminal domain;; Leucine Rich repeat;; Leucine rich repeat	DNA-damage-repair/toleration protein DRT100 (Precursor) OS=Arabidopsis thaliana (Mouse-ear cress) PE=2 SV=2	R	General function prediction only	PREDICTED: probably inactive leucine-rich repeat receptor-like protein kinase At2g25790 [Solanum lycopersicum]	cellular component: cell (GO:0005623);; cellular component: cell part (GO:0044464);; biological process: cellular process (GO:0009987);; biological process: biological regulation (GO:0065007);; molecular function: catalytic activity (GO:0003824);; biological process: metabolic process (GO:0008152);; biological process: single-organism process (GO:0044699);; biological process: immune system proce…
	383	Solyc01g107650.2	Solyc01g107650.2	1.42017e-06	-1.5449	down	[RTKL]	General function prediction only;; Signal transduction mechanisms;; Transcription;; Replication, recombination and repair	--	--	--	--	--	Protein kinase domain;; Protein tyrosine kinase;; Leucine Rich repeats (2 copies);; Leucine Rich Repeat;; Leucine rich repeat N-terminal domain;; Leucine rich repeat	Probable LRR receptor-like serine/threonine-protein kinase At4g37250 (Precursor) GN=At4g37250 OS=Arabidopsis thaliana (Mouse-ear cress) PE=2 SV=1	T	Signal transduction mechanisms	PREDICTED: probable LRR receptor-like serine/threonine-protein kinase At4g37250 [Solanum lycopersicum]	--
	384	Solyc02g064800.2	Solyc02g064800.2	3.82552e-23	-4.63405	down	[R]	General function prediction only	--	--	--	[T]	Signal transduction mechanisms	Leucine rich repeat;; WD domain, G-beta repeat	--	T	Signal transduction mechanisms	PREDICTED: uncharacterized protein LOC101268835 isoform X1 [Solanum lycopersicum]	--
	385	Solyc11g020280.1	Solyc11g020280.1	1.40569e-23	-2.74193	down	[RTKL]	General function prediction only;; Signal transduction mechanisms;; Transcription;; Replication, recombination and repair	Biological Process: response to molecule of bacterial origin (GO:0002237);; Molecular Function: protein serine/threonine kinase activity (GO:0004674);; Molecular Function: ATP binding (GO:0005524);; Biological Process: protein phosphorylation (GO:0006468);; Biological Process: transmembrane receptor protein tyrosine kinase signaling pathway (GO:0007169);; Biological Process: stomatal complex morp…	--	--	--	--	Protein kinase domain;; Protein tyrosine kinase;; Leucine Rich repeats (2 copies);; Leucine rich repeat;; Leucine Rich Repeat;; Leucine Rich repeat;; Leucine rich repeat N-terminal domain	Receptor-like protein kinase HAIKU2 (Precursor) GN=IKU2 OS=Arabidopsis thaliana (Mouse-ear cress) PE=1 SV=1	T	Signal transduction mechanisms	PREDICTED: receptor-like protein kinase HAIKU2 [Solanum lycopersicum]	biological process: response to stimulus (GO:0050896);; molecular function: catalytic activity (GO:0003824);; biological process: metabolic process (GO:0008152);; biological process: cellular process (GO:0009987);; molecular function: binding (GO:0005488);; biological process: signaling (GO:0023052);; biological process: single-organism process (GO:0044699);; biological process: biological regula…
	386	Solyc02g082770.2	Solyc02g082770.2	0.000802642	-1.38632	down	[T]	Signal transduction mechanisms	--	--	--	[I]	Lipid transport and metabolism	--	Phosphoinositide phosphatase SAC7 GN=F26O13.100 OS=Arabidopsis thaliana (Mouse-ear cress) PE=2 SV=1	I	Lipid transport and metabolism	PREDICTED: phosphoinositide phosphatase SAC6-like [Solanum tuberosum]	--
	387	Solyc03g115370.2	Solyc03g115370.2	1.63398e-07	2.14591	up	--	--	Molecular Function: diacylglycerol kinase activity (GO:0004143);; Biological Process: protein kinase C-activating G-protein coupled receptor signaling pathway (GO:0007205);; Biological Process: phosphorylation (GO:0016310);; Biological Process: intracellular signal transduction (GO:0035556);;	K00901|0|sly:101256961|K00901 diacylglycerol kinase (ATP) [EC:2.7.1.107] | (RefSeq) diacylglycerol kinase 1-like	Glycerolipid metabolism (ko00561);; Glycerophospholipid metabolism (ko00564);; Phosphatidylinositol signaling system (ko04070)	[IT]	Lipid transport and metabolism;; Signal transduction mechanisms	Diacylglycerol kinase accessory domain;; Diacylglycerol kinase catalytic domain;; Phorbol esters/diacylglycerol binding domain (C1 domain)	Diacylglycerol kinase 1 GN=DGK1 OS=Arabidopsis thaliana (Mouse-ear cress) PE=1 SV=2	I	Lipid transport and metabolism	PREDICTED: diacylglycerol kinase 1-like isoform X1 [Solanum lycopersicum]	molecular function: catalytic activity (GO:0003824);; biological process: metabolic process (GO:0008152);; biological process: cellular process (GO:0009987);; biological process: signaling (GO:0023052);; biological process: single-organism process (GO:0044699);; biological process: response to stimulus (GO:0050896);; biological process: biological regulation (GO:0065007)
	388	Solyc10g005660.2	Solyc10g005660.2	6.70404e-08	1.50052	up	[R]	General function prediction only	--	K12179|0|sly:101259087|K12179 COP9 signalosome complex subunit 6 | (RefSeq) COP9 signalosome complex subunit 6a	--	[OT]	Posttranslational modification, protein turnover, chaperones;; Signal transduction mechanisms	JAB1/Mov34/MPN/PAD-1 ubiquitin protease;; Maintenance of mitochondrial structure and function	COP9 signalosome complex subunit 6a GN=CSN6A OS=Arabidopsis thaliana (Mouse-ear cress) PE=1 SV=2	OT	Posttranslational modification, protein turnover, chaperones;; Signal transduction mechanisms	PREDICTED: COP9 signalosome complex subunit 6a [Solanum lycopersicum]	--
	389	Solyc02g020890.2	Solyc02g020890.2	7.04609e-06	1.68021	up	--	--	Biological Process: defense response (GO:0006952);; Biological Process: signal transduction (GO:0007165);; Biological Process: response to abiotic stimulus (GO:0009628);; Biological Process: response to jasmonic acid (GO:0009753);; Biological Process: macromolecule localization (GO:0033036);; Biological Process: cellular response to organic substance (GO:0071310);; Biological Process: cellular re…	--	--	[S]	Function unknown	Eukaryotic protein of unknown function (DUF829);; Alpha/beta hydrolase family	--	S	Function unknown	PREDICTED: transmembrane protein 53 [Solanum lycopersicum]	biological process: response to stimulus (GO:0050896);; biological process: cellular process (GO:0009987);; biological process: biological regulation (GO:0065007);; biological process: localization (GO:0051179)
	390	Solyc05g013410.2	Solyc05g013410.2	1.2037e-10	1.95319	up	[R]	General function prediction only	--	--	--	[MOT]	Cell wall/membrane/envelope biogenesis;; Posttranslational modification, protein turnover, chaperones;; Signal transduction mechanisms	Sel1 repeat;; TPR repeat;; F-box-like;; F-box domain	F-box protein At1g70590 GN=At1g70590 OS=Arabidopsis thaliana (Mouse-ear cress) PE=2 SV=1	MOT	Cell wall/membrane/envelope biogenesis;; Posttranslational modification, protein turnover, chaperones;; Signal transduction mechanisms	PREDICTED: F-box protein At1g70590-like [Solanum lycopersicum]	--
	391	Solyc05g047600.2	Solyc05g047600.2	1.58412e-07	-2.95432	down	[RTKL]	General function prediction only;; Signal transduction mechanisms;; Transcription;; Replication, recombination and repair	--	--	--	[T]	Signal transduction mechanisms	Protein kinase domain;; Protein tyrosine kinase;; NAF domain;; Kinase-like	CBL-interacting serine/threonine-protein kinase 9 OS=Arabidopsis thaliana (Mouse-ear cress) PE=1 SV=2	T	Signal transduction mechanisms	PREDICTED: CBL-interacting serine/threonine-protein kinase 9 [Solanum lycopersicum]	--
	392	Solyc03g005300.2	Solyc03g005300.2	0.000169538	1.05089	up	[R]	General function prediction only	Molecular Function: GTP binding (GO:0005525);; Cellular Component: intracellular (GO:0005622);; Biological Process: small GTPase mediated signal transduction (GO:0007264);;	K07950|1.88341e-134|sly:101257439|K07950 ADP-ribosylation factor-like protein 5B | (RefSeq) ADP-ribosylation factor-like protein 5	--	[U]	Intracellular trafficking, secretion, and vesicular transport	ADP-ribosylation factor family;; Ras family;; Signal recognition particle receptor beta subunit;; Miro-like protein;; Gtr1/RagA G protein conserved region;; Elongation factor Tu GTP binding domain;; 50S ribosome-binding GTPase	ADP-ribosylation factor 2-B GN=At1g70490 OS=Arabidopsis thaliana (Mouse-ear cress) PE=2 SV=1	U	Intracellular trafficking, secretion, and vesicular transport	PREDICTED: ADP-ribosylation factor-like protein 5 [Solanum lycopersicum]	molecular function: binding (GO:0005488);; cellular component: cell (GO:0005623);; cellular component: cell part (GO:0044464);; biological process: cellular process (GO:0009987);; biological process: signaling (GO:0023052);; biological process: single-organism process (GO:0044699);; biological process: response to stimulus (GO:0050896);; biological process: biological regulation (GO:0065007)
	393	Solyc01g103350.2	Solyc01g103350.2	1.81663e-19	2.55354	up	[RTKL]	General function prediction only;; Signal transduction mechanisms;; Transcription;; Replication, recombination and repair	Molecular Function: nucleotide binding (GO:0000166);; Molecular Function: protein kinase activity (GO:0004672);;	--	--	[D]	Cell cycle control, cell division, chromosome partitioning	Protein kinase domain;; Protein tyrosine kinase;; Kinase-like	Probable serine/threonine-protein kinase At1g09600 GN=At1g09600 OS=Arabidopsis thaliana (Mouse-ear cress) PE=3 SV=1	T	Signal transduction mechanisms	PREDICTED: probable serine/threonine-protein kinase At1g09600 [Solanum lycopersicum]	molecular function: binding (GO:0005488);; molecular function: catalytic activity (GO:0003824);; biological process: metabolic process (GO:0008152);; biological process: cellular process (GO:0009987)
	394	Solyc05g005330.2	Solyc05g005330.2	1.15669e-07	-2.17093	down	--	--	--	--	--	[T]	Signal transduction mechanisms	Protein of unknown function (DUF3542);; NB-ARC domain	Putative late blight resistance protein homolog R1B-16 GN=R1B-16 OS=Solanum demissum (Wild potato) PE=3 SV=1	R	General function prediction only	PREDICTED: LOW QUALITY PROTEIN: putative late blight resistance protein homolog R1B-16 [Solanum lycopersicum]	--
	395	Solyc05g007630.2	Solyc05g007630.2	0.0394841	1.3406	up	--	--	Biological Process: defense response (GO:0006952);; Molecular Function: ADP binding (GO:0043531);;	--	--	[T]	Signal transduction mechanisms	Protein of unknown function (DUF3542);; NB-ARC domain;; AAA domain	Late blight resistance protein R1-A GN=R1A OS=Solanum demissum (Wild potato) PE=3 SV=1	R	General function prediction only	PREDICTED: putative late blight resistance protein homolog R1B-23 isoform X1 [Solanum lycopersicum]	biological process: response to stimulus (GO:0050896);; molecular function: binding (GO:0005488)
	396	Solyc12g056860.1	Solyc12g056860.1	2.25173e-19	2.45364	up	--	--	Molecular Function: DNA binding (GO:0003677);; Biological Process: transcription, DNA-templated (GO:0006351);; Biological Process: defense response (GO:0006952);; Biological Process: regulation of cellular process (GO:0050794);; Biological Process: response to other organism (GO:0051707);;	K14431|0|sly:101253982|K14431 transcription factor TGA | (RefSeq) transcription factor TGA1	Plant hormone signal transduction (ko04075)	--	--	Seed dormancy control;; bZIP transcription factor;; Basic region leucine zipper	Transcription factor TGA7 GN=F28K19.13 OS=Arabidopsis thaliana (Mouse-ear cress) PE=1 SV=1	K	Transcription	PREDICTED: transcription factor TGA1 [Solanum lycopersicum]	molecular function: binding (GO:0005488);; biological process: metabolic process (GO:0008152);; biological process: cellular process (GO:0009987);; biological process: response to stimulus (GO:0050896);; biological process: biological regulation (GO:0065007);; biological process: multi-organism process (GO:0051704)
	397	Solyc07g005010.2	Solyc07g005010.2	0.0246685	-1.58714	down	--	--	Molecular Function: protein serine/threonine kinase activity (GO:0004674);; Molecular Function: protein tyrosine kinase activity (GO:0004713);; Molecular Function: ATP binding (GO:0005524);; Biological Process: protein phosphorylation (GO:0006468);; Biological Process: transmembrane receptor protein tyrosine kinase signaling pathway (GO:0007169);; Cellular Component: integral component of membran…	--	--	--	--	Leucine Rich repeats (2 copies);; Leucine rich repeat;; Leucine Rich Repeat;; Protein kinase domain;; Protein tyrosine kinase;; Leucine Rich repeat;; Leucine rich repeat N-terminal domain	Leucine-rich repeat receptor-like protein kinase TDR (Precursor) GN=TDR OS=Arabidopsis thaliana (Mouse-ear cress) PE=1 SV=1	T	Signal transduction mechanisms	PREDICTED: leucine-rich repeat receptor-like protein kinase TDR [Solanum lycopersicum]	molecular function: catalytic activity (GO:0003824);; biological process: metabolic process (GO:0008152);; biological process: cellular process (GO:0009987);; molecular function: binding (GO:0005488);; biological process: signaling (GO:0023052);; biological process: single-organism process (GO:0044699);; biological process: response to stimulus (GO:0050896);; biological process: biological regula…
	398	Solyc06g084540.2	Solyc06g084540.2	5.17316e-05	1.21659	up	[T]	Signal transduction mechanisms	Biological Process: response to stress (GO:0006950);;	--	--	--	--	Universal stress protein family	--	S	Function unknown	PREDICTED: uncharacterized protein LOC101246641 [Solanum lycopersicum]	biological process: response to stimulus (GO:0050896)
	399	Solyc06g050500.2	Solyc06g050500.2	2.19598e-11	-3.16326	down	--	--	--	K14496|0|sly:101258963|K14496 abscisic acid receptor PYR/PYL family | (RefSeq) abscisic acid receptor PYL4	Plant hormone signal transduction (ko04075)	--	--	Polyketide cyclase / dehydrase and lipid transport;; Pathogenesis-related protein Bet v I family;; Polyketide cyclase / dehydrase and lipid transport	Abscisic acid receptor PYL4 GN=T19C21.20 OS=Arabidopsis thaliana (Mouse-ear cress) PE=1 SV=1	R	General function prediction only	PREDICTED: abscisic acid receptor PYL4-like [Solanum lycopersicum]	--
	400	Solyc03g032150.2	Solyc03g032150.2	5.13744e-07	1.37352	up	[RTKL]	General function prediction only;; Signal transduction mechanisms;; Transcription;; Replication, recombination and repair	Molecular Function: protein serine/threonine kinase activity (GO:0004674);; Molecular Function: non-membrane spanning protein tyrosine kinase activity (GO:0004715);; Molecular Function: ATP binding (GO:0005524);; Biological Process: protein phosphorylation (GO:0006468);;	--	--	[T]	Signal transduction mechanisms	Protein kinase domain;; Protein tyrosine kinase	Probable serine/threonine-protein kinase Cx32, chloroplastic (Precursor) GN=At4g35600 OS=Arabidopsis thaliana (Mouse-ear cress) PE=1 SV=2	T	Signal transduction mechanisms	PREDICTED: probable serine/threonine-protein kinase Cx32, chloroplastic [Solanum lycopersicum]	molecular function: catalytic activity (GO:0003824);; biological process: metabolic process (GO:0008152);; biological process: cellular process (GO:0009987);; molecular function: binding (GO:0005488)
	401	Solyc02g067880.1	Solyc02g067880.1	0.00977308	1.7274	up	[F]	Nucleotide transport and metabolism	Molecular Function: uracil phosphoribosyltransferase activity (GO:0004845);; Molecular Function: uridine kinase activity (GO:0004849);; Molecular Function: ATP binding (GO:0005524);; Biological Process: gluconeogenesis (GO:0006094);; Biological Process: cytoskeleton organization (GO:0007010);; Biological Process: proteasomal protein catabolic process (GO:0010498);; Biological Process: phosphoryla…	K00876|0|sly:101251357|K00876 uridine kinase [EC:2.7.1.48] | (RefSeq) uridine kinase-like protein 5	Pyrimidine metabolism (ko00240)	[TZ]	Signal transduction mechanisms;; Cytoskeleton	Uracil phosphoribosyltransferase;; Phosphoribulokinase / Uridine kinase family;; AAA domain;; Dephospho-CoA kinase	Probable uracil phosphoribosyltransferase GN=UKL5 OS=Arabidopsis thaliana (Mouse-ear cress) PE=2 SV=1	F	Nucleotide transport and metabolism	PREDICTED: uridine kinase-like protein 5 [Solanum lycopersicum]	molecular function: catalytic activity (GO:0003824);; biological process: metabolic process (GO:0008152);; biological process: cellular process (GO:0009987);; biological process: single-organism process (GO:0044699);; molecular function: binding (GO:0005488);; biological process: cellular component organization or biogenesis (GO:0071840)
	402	Solyc05g056080.2	Solyc05g056080.2	0.0352014	1.16165	up	--	--	Biological Process: signal transduction (GO:0007165);; Biological Process: response to abiotic stimulus (GO:0009628);; Biological Process: response to hormone (GO:0009725);; Biological Process: membrane organization (GO:0016044);; Biological Process: heterocycle biosynthetic process (GO:0018130);; Biological Process: aromatic compound biosynthetic process (GO:0019438);; Biological Process: cellul…	--	--	--	--	--	--	S	Function unknown	PREDICTED: uncharacterized protein LOC101253087 [Solanum lycopersicum]	biological process: cellular process (GO:0009987);; biological process: biological regulation (GO:0065007);; biological process: response to stimulus (GO:0050896);; biological process: metabolic process (GO:0008152)
	403	Solyc10g006540.2	Solyc10g006540.2	2.18535e-05	1.1496	up	--	--	Molecular Function: actin binding (GO:0003779);; Cellular Component: cell wall (GO:0005618);; Cellular Component: phragmoplast (GO:0009524);; Biological Process: endosperm development (GO:0009960);; Biological Process: actin nucleation (GO:0045010);; Biological Process: seed morphogenesis (GO:0048317);;	--	--	[TZ]	Signal transduction mechanisms;; Cytoskeleton	Formin Homology 2 Domain	Formin-like protein 5 GN=MRB17.15 OS=Arabidopsis thaliana (Mouse-ear cress) PE=2 SV=2	TZ	Signal transduction mechanisms;; Cytoskeleton	PREDICTED: formin-like protein 5 [Solanum lycopersicum]	molecular function: binding (GO:0005488);; cellular component: cell (GO:0005623);; cellular component: cell part (GO:0044464);; biological process: reproduction (GO:0000003);; biological process: reproductive process (GO:0022414);; biological process: developmental process (GO:0032502);; biological process: cellular process (GO:0009987);; biological process: single-organism process (GO:0044699);;…
	404	Solyc06g051940.2	Solyc06g051940.2	8.38722e-08	4.51268	up	[T]	Signal transduction mechanisms	Molecular Function: hydrolase activity (GO:0016787);;	K14497|0|sly:101258071|K14497 protein phosphatase 2C [EC:3.1.3.16] | (RefSeq) protein phosphatase 2C	Plant hormone signal transduction (ko04075)	[T]	Signal transduction mechanisms	Protein phosphatase 2C;; Protein phosphatase 2C	Probable protein phosphatase 2C 8 GN=OSJNBa0049H05.30 OS=Oryza sativa subsp. japonica (Rice) PE=2 SV=1	T	Signal transduction mechanisms	PREDICTED: probable protein phosphatase 2C 51 [Solanum lycopersicum]	molecular function: catalytic activity (GO:0003824)
	405	Solyc09g030450.2	Solyc09g030450.2	0.0477815	-1.23804	down	[RTKL]	General function prediction only;; Signal transduction mechanisms;; Transcription;; Replication, recombination and repair	Molecular Function: nucleotide binding (GO:0000166);; Cellular Component: membrane (GO:0016020);; Molecular Function: transferase activity, transferring phosphorus-containing groups (GO:0016772);;	--	--	--	--	Protein tyrosine kinase;; Protein kinase domain;; Leucine rich repeat;; Leucine Rich repeats (2 copies);; Leucine Rich Repeat;; Leucine rich repeat N-terminal domain	Probable inactive receptor kinase At5g58300 (Precursor) GN=At5g58300 OS=Arabidopsis thaliana (Mouse-ear cress) PE=2 SV=1	S	Function unknown	PREDICTED: probable inactive receptor kinase At5g58300 [Solanum lycopersicum]	molecular function: binding (GO:0005488);; cellular component: membrane (GO:0016020);; molecular function: catalytic activity (GO:0003824)
	406	Solyc10g009350.2	Solyc10g009350.2	0.0107569	-1.38787	down	[RTKL]	General function prediction only;; Signal transduction mechanisms;; Transcription;; Replication, recombination and repair	--	K08867|0|sly:101265965|K08867 WNK lysine deficient protein kinase [EC:2.7.11.1] | (RefSeq) probable serine/threonine-protein kinase WNK10	--	[R]	General function prediction only	Protein kinase domain;; Protein tyrosine kinase	Probable serine/threonine-protein kinase WNK4 OS=Oryza sativa subsp. japonica (Rice) PE=2 SV=1	T	Signal transduction mechanisms	PREDICTED: probable serine/threonine-protein kinase WNK10 [Solanum lycopersicum]	--
	407	Solyc06g075550.2	Solyc06g075550.2	6.76884e-08	2.73022	up	[RTKL]	General function prediction only;; Signal transduction mechanisms;; Transcription;; Replication, recombination and repair	Molecular Function: protein serine/threonine kinase activity (GO:0004674);; Molecular Function: ATP binding (GO:0005524);; Biological Process: protein phosphorylation (GO:0006468);;	K18873|0|sly:101257866|K18873 pathogen-induced protein kinase | (RefSeq) serine/threonine-protein kinase CDL1-like	Plant-pathogen interaction (ko04626)	[T]	Signal transduction mechanisms	Protein kinase domain;; Protein tyrosine kinase	Probable serine/threonine-protein kinase RLCKVII GN=At1g07870 OS=Arabidopsis thaliana (Mouse-ear cress) PE=2 SV=1	T	Signal transduction mechanisms	PREDICTED: probable serine/threonine-protein kinase RLCKVII [Solanum lycopersicum]	molecular function: catalytic activity (GO:0003824);; biological process: metabolic process (GO:0008152);; biological process: cellular process (GO:0009987);; molecular function: binding (GO:0005488)
	408	Solyc01g095580.2	Solyc01g095580.2	2.71039e-06	-2.87825	down	--	--	--	K14506|0|sly:101268624|K14506 jasmonic acid-amino synthetase | (RefSeq) jasmonic acid-amido synthetase JAR1-like	Plant hormone signal transduction (ko04075)	--	--	GH3 auxin-responsive promoter	Probable indole-3-acetic acid-amido synthetase GH3.5 GN=OSJNBa0009C07.16 OS=Oryza sativa subsp. japonica (Rice) PE=2 SV=1	R	General function prediction only	PREDICTED: probable indole-3-acetic acid-amido synthetase GH3.5 [Solanum lycopersicum]	--
	409	Solyc02g089550.2	Solyc02g089550.2	1.30201e-11	-2.23558	down	[RTKL]	General function prediction only;; Signal transduction mechanisms;; Transcription;; Replication, recombination and repair	Molecular Function: protein serine/threonine kinase activity (GO:0004674);; Molecular Function: ATP binding (GO:0005524);; Biological Process: protein phosphorylation (GO:0006468);; Cellular Component: integral component of membrane (GO:0016021);; Molecular Function: 2-alkenal reductase [NAD(P)] activity (GO:0032440);; Biological Process: oxidation-reduction process (GO:0055114);;	--	--	--	--	Protein tyrosine kinase;; Protein kinase domain;; Leucine rich repeat N-terminal domain;; Leucine Rich repeats (2 copies);; Leucine Rich Repeat;; Leucine rich repeat;; Leucine Rich repeat	Protein NSP-INTERACTING KINASE 1 (Precursor) GN=NIK1 OS=Arabidopsis thaliana (Mouse-ear cress) PE=1 SV=1	T	Signal transduction mechanisms	PREDICTED: protein NSP-INTERACTING KINASE 1 [Solanum lycopersicum]	molecular function: catalytic activity (GO:0003824);; biological process: metabolic process (GO:0008152);; biological process: cellular process (GO:0009987);; molecular function: binding (GO:0005488);; cellular component: membrane (GO:0016020);; cellular component: membrane part (GO:0044425);; biological process: single-organism process (GO:0044699)
	410	Solyc01g091620.2	Solyc01g091620.2	2.47451e-05	1.17582	up	[RTKL]	General function prediction only;; Signal transduction mechanisms;; Transcription;; Replication, recombination and repair	Molecular Function: protein serine/threonine kinase activity (GO:0004674);; Molecular Function: ATP binding (GO:0005524);; Biological Process: protein phosphorylation (GO:0006468);;	--	--	[G]	Carbohydrate transport and metabolism	Protein kinase domain;; Protein tyrosine kinase	Shaggy-related protein kinase theta GN=ASK8 OS=Arabidopsis thaliana (Mouse-ear cress) PE=2 SV=3	T	Signal transduction mechanisms	PREDICTED: shaggy-related protein kinase epsilon [Solanum lycopersicum]	molecular function: catalytic activity (GO:0003824);; biological process: metabolic process (GO:0008152);; biological process: cellular process (GO:0009987);; molecular function: binding (GO:0005488)
	411	Solyc02g090390.2	Solyc02g090390.2	1.74363e-11	-1.80054	down	[RTKL]	General function prediction only;; Signal transduction mechanisms;; Transcription;; Replication, recombination and repair	Molecular Function: protein serine/threonine kinase activity (GO:0004674);; Molecular Function: ATP binding (GO:0005524);; Biological Process: protein phosphorylation (GO:0006468);;	K14498|0|sly:101251432|K14498 serine/threonine-protein kinase SRK2 [EC:2.7.11.1] | (RefSeq) serine/threonine-protein kinase SRK2I	Plant hormone signal transduction (ko04075)	[T]	Signal transduction mechanisms	Protein kinase domain;; Protein tyrosine kinase	Serine/threonine-protein kinase SRK2I GN=MUD21.14 OS=Arabidopsis thaliana (Mouse-ear cress) PE=1 SV=1	T	Signal transduction mechanisms	PREDICTED: serine/threonine-protein kinase SRK2I [Solanum lycopersicum]	molecular function: catalytic activity (GO:0003824);; biological process: metabolic process (GO:0008152);; biological process: cellular process (GO:0009987);; molecular function: binding (GO:0005488)
	412	Solyc01g101100.2	Solyc01g101100.2	4.92383e-09	-1.58101	down	[RTKL]	General function prediction only;; Signal transduction mechanisms;; Transcription;; Replication, recombination and repair	Molecular Function: protein serine/threonine kinase activity (GO:0004674);; Molecular Function: ATP binding (GO:0005524);; Biological Process: protein phosphorylation (GO:0006468);;	--	--	[T]	Signal transduction mechanisms	Protein kinase domain;; Protein tyrosine kinase	Probable receptor-like protein kinase At5g18500 GN=At5g18500 OS=Arabidopsis thaliana (Mouse-ear cress) PE=2 SV=1	T	Signal transduction mechanisms	PREDICTED: probable receptor-like protein kinase At5g18500 [Solanum lycopersicum]	molecular function: catalytic activity (GO:0003824);; biological process: metabolic process (GO:0008152);; biological process: cellular process (GO:0009987);; molecular function: binding (GO:0005488)
	413	Solyc08g007160.2	Solyc08g007160.2	1.86021e-06	2.1425	up	--	--	Molecular Function: calcium ion binding (GO:0005509);; Cellular Component: cytoplasm (GO:0005737);; Cellular Component: plasma membrane (GO:0005886);; Biological Process: response to cold (GO:0009409);; Biological Process: response to water deprivation (GO:0009414);; Biological Process: response to salt stress (GO:0009651);; Biological Process: potassium ion import (GO:0010107);; Biological Proce…	K06268|1.33311e-155|sly:101260068|K06268 serine/threonine-protein phosphatase 2B regulatory subunit | (RefSeq) calcineurin B-like protein 1	--	[T]	Signal transduction mechanisms	EF hand;; EF-hand domain pair;; EF-hand domain;; EF hand;; EF-hand domain pair;; Cytoskeletal-regulatory complex EF hand	Calcineurin B-like protein 1 OS=Arabidopsis thaliana (Mouse-ear cress) PE=1 SV=3	T	Signal transduction mechanisms	PREDICTED: calcineurin B-like protein 1 [Solanum lycopersicum]	molecular function: binding (GO:0005488);; cellular component: cell (GO:0005623);; cellular component: cell part (GO:0044464);; cellular component: membrane (GO:0016020);; biological process: response to stimulus (GO:0050896);; biological process: cellular process (GO:0009987);; biological process: single-organism process (GO:0044699);; biological process: localization (GO:0051179)
[truncated: 3,174 more rows]

## Sheet: Supplementary Table S5
Supplementary Table S5. Differentially expressed genes (DEGs) involved in phytohormone signal transduction in tomato at control, cold, drought and their combination
Comparisons	Number	ID	Gene name	FDR	log2FC	regulated	COG_class	COG_class_annotation	GO_annotation	KEGG_annotation	KEGG_pathway_annotation	KOG_class	KOG_class_annotation	Pfam_annotation	Swiss_Prot_annotation	eggNOG_class	eggNOG_class_annotation	NR_annotation	GO_second_level_annotation
[truncated: 502 more rows]

## Sheet:  Supplementary Table S6
Supplementary Table S6. Differentially expressed genes (DEGs) involved in photosynthetic electron transport in tomato at control, cold, drought and their combination
[truncated: 140 more rows]

[truncated: 1 more sheets: Supplementary Table S7]
